# Supplementary material for: A country-wide survey of knowledge and practice regarding prevention, snake identification and pre-hospital management of children with snakebites amongst Public Health Midwives in Sri Lanka
Source: PLoS Negl Trop Dis. 2026 Mar 16;20(3):e0014083. doi: 10.1371/journal.pntd.0014083 (PMC12991233; doi:10.1371/journal.pntd.0014083)
Supplement: S1 File — (XLSX) [file pntd.0014083.s001.xlsx]

## Sheet: phm
Timestamp	@1.වයසඅවුරුදුවලින්	@2.සේවාකාලයඅවුරුදුවලින්	@3.සේවයකරනදිස්ත්‍රික්තය	@4.සේවාස්ථානයසෞඛ්‍යවෛද්	@5.සර්පයකුදෂ්ඨකරනලදදරුව	@6.සර්පයකුදෂ්ඨකරනලදදරුව	@7.සර්පයකුදෂ්ඨකරනලදඅවස්	@8.හදිසිඅවස්ථාවකදිසර්පය	@9.Poisonousසර්පදෂ්ඨකිරීම්වලද	@10.සර්පයකුදෂ්ඨකරනලදඅවස්	@11.සර්පයකුදෂ්ඨකරනලදදරුව	V13	Column1	@1b.ඉහතසර්පයාගෙPoisonousස්වභාව	Column2	@2a.මෙමසර්පයාගේනමතොරන්න.Id	Column3	@2b.ඉහතසර්පයාගෙPoisonousස්වභාව	Column4	@3a.මෙමසර්පයාගේනමතොරන්න..I	Column5	@3b.ඉහතසර්පයාගෙPoisonousස්වභාව	Column6	@4a.මෙමසර්පයාගේනමතොරන්න..I	Column7	@4b.ඉහතසර්පයාගෙPoisonousස්වභාව	Column8	@5a.මෙමසර්පයාගේනමතොරන්න..I	Column9	@5b.ඉහතසර්පයාගෙPoisonousස්වභාව	Column10	@6a.මෙමසර්පයාගේනමතොරන්න..I	Column11	@6b.ඉහතසර්පයාගෙPoisonousස්වභාව	Column12	@7a.මෙමසර්පයාගේනමතොරන්න..I	Column13	@7b.ඉහතසර්පයාගෙPoisonousස්වභාව	Column14	@8a.මෙමසර්පයාගේනමතොරන්න.Id	Column15	@8b.ඉහතසර්පයාගෙPoisonousස්වභාව	Column16	@9a.මෙමසර්පයාගේනමතොරන්න..I	Column17	@9b.ඉහතසර්පයාගෙPoisonousස්වභාව	Column18	@10a.මෙමසර්පයාගේනමතොරන්න	Column19
45415.711571608801	45	24	18. කුරුණෑගල	Techin hospital kurunegala	No	No	No	No	No	Yes	Yes	humped nose viper	0	Poisonous	0	Russell's viper	0	Poisonous	0	Srilankan krait	1	Poisonous	1	Russell's viper	0	Poisonous	1	Cobra	1	Poisonous	1	humped nose viper	1	Poisonous	1	Python	0	non poisonous	0	I dont know	0	I dont know	0	Green pit viper	1	Poisonous	1	I dont know	0
45422.419964583329	42	11	2. ගම්පහ	මිනුවන්ගොඩ MOH	No	No	No	No	No	Yes	Yes	Srilankan krait	0	Poisonous	0	Russell's viper	0	Poisonous	0	I dont know	0	I dont know	0	common krait	1	Poisonous	1	Cobra	1	Poisonous	1	humped nose viper	1	Poisonous	1	Saw scaled viper	0	Poisonous	1	common krait	0	Poisonous	1	Green pit viper	1	Poisonous	1	common krait	0
45419.641534664348	අවුරුදු 52	අවුරුදු 28	20. අනුරාධපුරය	පදව්ය	No	No	Yes	No	Yes	Yes	Yes	Srilankan krait	0	Poisonous	0	Python	1	Poisonous	0	I dont know	0	Poisonous	1	I dont know	0	Poisonous	1	Cobra	1	Poisonous	1	Saw scaled viper	0	Poisonous	1	Russell's viper	1	Poisonous	1	I dont know	0	I dont know	0	Green pit viper	1	Poisonous	1	I dont know	0
45419.665418009259	අවුරුදු 52	අවුරුදු 28	20. අනුරාධපුරය	පදවිය	No	No	No	No	Yes	Yes	Yes	Srilankan krait	0	Poisonous	0	Python	1	Poisonous	0	common krait	0	Poisonous	1	I dont know	0	Poisonous	1	Cobra	1	Poisonous	1	Saw scaled viper	0	Poisonous	1	Russell's viper	1	Poisonous	1	I dont know	0	Poisonous	1	Green pit viper	1	Poisonous	1	I dont know	0
45420.247889398146	39	11	14. මුලතිව්	Sampatnuwara	No	No	No	No	No	Yes	Yes	I dont know	0	I dont know	0	Python	1	non poisonous	1	Srilankan krait	1	Poisonous	1	humped nose viper	0	Poisonous	1	Cobra	1	Poisonous	1	Saw scaled viper	0	Poisonous	1	Green pit viper	0	Poisonous	1	I dont know	0	I dont know	0	I dont know	0	I dont know	0	I dont know	0
45415.231640451384	අවු: 42	වසර 17	17. ත්‍රිකුණාමලය	මහ රෝහල	No	No	No	No	No	Yes	Yes	I dont know	0	Poisonous	0	Russell's viper	0	Poisonous	0	I dont know	0	I dont know	0	I dont know	0	I dont know	0	Cobra	1	Poisonous	1	Saw scaled viper	0	Poisonous	1	Python	0	I dont know	0	I dont know	0	I dont know	0	Green pit viper	1	Poisonous	1	I dont know	0
45415.690362013891	40	9	22. බදුල්ල	රිදිමාලියද්ද	No	No	No	No	No	Yes	Yes	I dont know	0	I dont know	0	Python	1	I dont know	0	Srilankan krait	1	Poisonous	1	Srilankan krait	0	Poisonous	1	Cobra	1	Poisonous	1	Saw scaled viper	0	Poisonous	1	Python	0	I dont know	0	Russell's viper	0	Poisonous	1	I dont know	0	non poisonous	0	I dont know	0
45415.710514108796	29	4	18. කුරුණෑගල	panduwasnuwara east	No	No	No	No	No	Yes	Yes	Rat snake	1	I dont know	0	Python	1	Poisonous	0	Srilankan krait	1	Poisonous	1	I dont know	0	Poisonous	1	Cobra	1	Poisonous	1	I dont know	0	I dont know	0	I dont know	0	I dont know	0	I dont know	0	Poisonous	1	I dont know	0	I dont know	0	I dont know	0
45415.732694178238	39	11	18. කුරුණෑගල	මහව	No	No	No	No	No	Yes	Yes	Rat snake	1	non poisonous	1	Python	1	Poisonous	0	Cobra	0	Poisonous	1	Python	0	Poisonous	1	Cobra	1	Poisonous	1	I dont know	0	Poisonous	1	I dont know	0	Poisonous	1	I dont know	0	Poisonous	1	I dont know	0	I dont know	0	I dont know	0
45415.737564895833	29	6	18. කුරුණෑගල	මහව	No	No	No	No	No	Yes	Yes	I dont know	0	I dont know	0	Python	1	I dont know	0	Srilankan krait	1	Poisonous	1	I dont know	0	I dont know	0	Cobra	1	Poisonous	1	Green pit viper	0	Poisonous	1	Saw scaled viper	0	Poisonous	1	Russell's viper	0	Poisonous	1	Green pit viper	1	Poisonous	1	humped nose viper	0
45415.782389537038	40	18	18. කුරුණෑගල	සෞ.වෛ.නි කාර්යලය	No	No	No	No	No	Yes	Yes	Rat snake	1	I dont know	0	Russell's viper	0	Poisonous	0	Srilankan krait	1	Poisonous	1	Srilankan krait	0	Poisonous	1	Cobra	1	Poisonous	1	humped nose viper	1	Poisonous	1	Saw scaled viper	0	Poisonous	1	I dont know	0	I dont know	0	I dont know	0	I dont know	0	I dont know	0
45415.819574398149	45y	20	18. කුරුණෑගල	Maho	No	No	No	No	No	Yes	Yes	I dont know	0	I dont know	0	Python	1	Poisonous	0	Srilankan krait	1	Poisonous	1	I dont know	0	I dont know	0	Cobra	1	Poisonous	1	humped nose viper	1	Poisonous	1	Python	0	Poisonous	1	Saw scaled viper	1	Poisonous	1	Green pit viper	1	I dont know	0	Rat snake	0
45416.23789103009	36	12	18. කුරුණෑගල	Weerambugedara	No	No	No	No	No	No	Yes	Srilankan krait	0	Poisonous	0	Russell's viper	0	Poisonous	0	common krait	0	Poisonous	1	Srilankan krait	0	I dont know	0	Cobra	1	Poisonous	1	humped nose viper	1	Poisonous	1	Saw scaled viper	0	Poisonous	1	Russell's viper	0	I dont know	0	Green pit viper	1	I dont know	0	I dont know	0
45416.242964340279	40	18	18. කුරුණෑගල	වීරඹුගෙදර	No	No	No	No	No	Yes	Yes	Rat snake	1	I dont know	0	Russell's viper	0	Poisonous	0	Srilankan krait	1	Poisonous	1	I dont know	0	I dont know	0	Cobra	1	Poisonous	1	humped nose viper	1	Poisonous	1	Saw scaled viper	0	Poisonous	1	I dont know	0	I dont know	0	Green pit viper	1	I dont know	0	I dont know	0
45416.467829548608	37	9	18. කුරුණෑගල	පන්නල	No	No	No	No	No	Yes	Yes	I dont know	0	I dont know	0	Python	1	I dont know	0	Russell's viper	0	Poisonous	1	Srilankan krait	0	Poisonous	1	Cobra	1	Poisonous	1	Russell's viper	0	Poisonous	1	Python	0	I dont know	0	I dont know	0	I dont know	0	I dont know	0	I dont know	0	Sea snake	1
45416.5417891088	29	3	6. නුවරඑළිය	Maskeliya	No	No	No	No	No	No	Yes	Green pit viper	0	non poisonous	1	Python	1	non poisonous	1	Srilankan krait	1	non poisonous	0	humped nose viper	0	I dont know	0	Cobra	1	Poisonous	1	Saw scaled viper	0	I dont know	0	Python	0	I dont know	0	I dont know	0	I dont know	0	I dont know	0	I dont know	0	I dont know	0
45416.557322395834	38	09	18. කුරුණෑගල	Mawathagama	No	No	No	No	No	Yes	Yes	I dont know	0	I dont know	0	Python	1	Poisonous	0	I dont know	0	I dont know	0	I dont know	0	I dont know	0	Cobra	1	I dont know	0	Russell's viper	0	Poisonous	1	I dont know	0	I dont know	0	I dont know	0	I dont know	0	I dont know	0	I dont know	0	I dont know	0
45417.355393726852	30	5	18. කුරුණෑගල	Narammala	No	No	No	No	No	No	Yes	Srilankan krait	0	Poisonous	0	Python	1	non poisonous	1	common krait	0	Poisonous	1	I dont know	0	I dont know	0	Cobra	1	Poisonous	1	Saw scaled viper	0	Poisonous	1	Russell's viper	1	Poisonous	1	Green pit viper	0	non poisonous	0	humped nose viper	0	non poisonous	0	Sea snake	1
45417.375052048606	42 years	16 years	18. කුරුණෑගල	Narammala	No	No	No	No	No	Yes	Yes	Srilankan krait	0	Poisonous	0	Python	1	non poisonous	1	common krait	0	Poisonous	1	I dont know	0	I dont know	0	Cobra	1	Poisonous	1	humped nose viper	1	Poisonous	1	Russell's viper	1	Poisonous	1	Saw scaled viper	1	Poisonous	1	Green pit viper	1	Poisonous	1	I dont know	0
45417.387702881941	42	12	18. කුරුණෑගල	නාරම්මල සෞ.වෛ.නි.කො	No	No	No	No	No	Yes	Yes	Python	0	Poisonous	0	Russell's viper	0	Poisonous	0	Rat snake	0	non poisonous	0	I dont know	0	I dont know	0	Cobra	1	Poisonous	1	I dont know	0	I dont know	0	Green pit viper	0	Poisonous	1	I dont know	0	I dont know	0	I dont know	0	I dont know	0	I dont know	0
45417.388290312505	36	7	18. කුරුණෑගල	Narammala	No	No	No	No	No	Yes	No	Srilankan krait	0	Poisonous	0	Saw scaled viper	0	Poisonous	0	Srilankan krait	1	Poisonous	1	common krait	1	Poisonous	1	Cobra	1	Poisonous	1	humped nose viper	1	Poisonous	1	Saw scaled viper	0	Poisonous	1	Russell's viper	0	Poisonous	1	Srilankan krait	0	Poisonous	1	common krait	0
45417.390159398143	53 yrs	29 yrs	18. කුරුණෑගල	නාරම්මල	No	No	No	No	No	Yes	No	I dont know	0	I dont know	0	Russell's viper	0	Poisonous	0	common krait	0	Poisonous	1	I dont know	0	I dont know	0	Cobra	1	Poisonous	1	humped nose viper	1	Poisonous	1	Python	0	I dont know	0	I dont know	0	I dont know	0	Green pit viper	1	Poisonous	1	I dont know	0
45417.444786562497	30	6	24. රත්නපුර	Ratnapura p/s	No	No	No	No	No	Yes	No	I dont know	0	Poisonous	0	Python	1	non poisonous	1	common krait	0	Poisonous	1	Srilankan krait	0	Poisonous	1	Cobra	1	Poisonous	1	Saw scaled viper	0	Poisonous	1	Russell's viper	1	Poisonous	1	I dont know	0	Poisonous	1	I dont know	0	I dont know	0	I dont know	0
45417.476440625003	31	2y8m	24. රත්නපුර	Ratnapura p/s	No	No	No	No	No	Yes	No	Rat snake	1	I dont know	0	Python	1	Poisonous	0	Srilankan krait	1	Poisonous	1	common krait	1	Poisonous	1	Cobra	1	Poisonous	1	Saw scaled viper	0	Poisonous	1	Python	0	Poisonous	1	I dont know	0	Poisonous	1	I dont know	0	I dont know	0	Sea snake	1
45417.70898674769	අවුරුදු 30	අවුරුදු 5	24. රත්නපුර	රත්නපුර ප්‍රාදේශීය සභා සෞඛ්‍ය වෛද්‍ය නිලධාරි කාර්යාලය	No	No	No	No	No	Yes	No	humped nose viper	0	Poisonous	0	Python	1	non poisonous	1	Srilankan krait	1	Poisonous	1	common krait	1	Poisonous	1	Cobra	1	Poisonous	1	Green pit viper	0	Poisonous	1	Russell's viper	1	Poisonous	1	Saw scaled viper	1	Poisonous	1	Green pit viper	1	non poisonous	0	Sea snake	1
45417.747080624998	44	18	24. රත්නපුර	රත්නපුර (P/S)	No	No	No	Yes	No	Yes	No	I dont know	0	I dont know	0	Python	1	Poisonous	0	Cobra	0	Poisonous	1	I dont know	0	I dont know	0	Cobra	1	Poisonous	1	Russell's viper	0	Poisonous	1	Saw scaled viper	0	Poisonous	1	common krait	0	Poisonous	1	Green pit viper	1	Poisonous	1	I dont know	0
45418.046999224534	53	25	18. කුරුණෑගල	Bamunakotuwa	No	No	No	No	No	Yes	No	Rat snake	1	non poisonous	1	Russell's viper	0	Poisonous	0	Srilankan krait	1	Poisonous	1	humped nose viper	0	Poisonous	1	Cobra	1	Poisonous	1	Saw scaled viper	0	Poisonous	1	Python	0	Poisonous	1	I dont know	0	I dont know	0	Green pit viper	1	non poisonous	0	Sea snake	1
45418.668138182868	29	03	24. රත්නපුර	Ratnapura MOH office	No	No	Yes	No	No	No	No	Cobra	0	Poisonous	0	Saw scaled viper	0	Poisonous	0	Srilankan krait	1	Poisonous	1	common krait	1	Poisonous	1	Cobra	1	Poisonous	1	Saw scaled viper	0	Poisonous	1	Green pit viper	0	Poisonous	1	Python	0	Poisonous	1	humped nose viper	0	non poisonous	0	Rat snake	0
45420.683377384259	43y	17y	20. අනුරාධපුරය	Padaviya	No	No	No	No	No	Yes	No	I dont know	0	I dont know	0	Python	1	I dont know	0	I dont know	0	I dont know	0	I dont know	0	I dont know	0	Cobra	1	Poisonous	1	humped nose viper	1	Poisonous	1	Python	0	Poisonous	1	I dont know	0	I dont know	0	I dont know	0	I dont know	0	I dont know	0
45421.275011516205	32	7	20. අනුරාධපුරය	හොරොව්පතාන	No	No	No	No	No	Yes	No	I dont know	0	I dont know	0	Python	1	Poisonous	0	common krait	0	Poisonous	1	I dont know	0	I dont know	0	Cobra	1	Poisonous	1	Python	0	Poisonous	1	Python	0	Poisonous	1	Python	0	Poisonous	1	Green pit viper	1	Poisonous	1	I dont know	0
45421.276311921298	40	14	21. පොළොන්නරුව	Hingurakgoda	No	No	No	No	No	Yes	No	Srilankan krait	0	Poisonous	0	Russell's viper	0	Poisonous	0	I dont know	0	I dont know	0	humped nose viper	0	non poisonous	0	Cobra	1	Poisonous	1	Green pit viper	0	Poisonous	1	Saw scaled viper	0	Poisonous	1	I dont know	0	I dont know	0	I dont know	0	I dont know	0	I dont know	0
45421.377042048611	25	1	24. රත්නපුර	Ratnaura p/s	No	No	No	Yes	No	Yes	No	Srilankan krait	0	Poisonous	0	Python	1	I dont know	0	humped nose viper	0	Poisonous	1	I dont know	0	I dont know	0	Cobra	1	Poisonous	1	Saw scaled viper	0	Poisonous	1	Python	0	non poisonous	0	I dont know	0	I dont know	0	Green pit viper	1	non poisonous	0	Sea snake	1
45421.401010706017	43	9	24. රත්නපුර	Rathnapura ps	No	No	No	No	No	Yes	No	I dont know	0	Poisonous	0	Saw scaled viper	0	Poisonous	0	common krait	0	Poisonous	1	humped nose viper	0	Poisonous	1	Cobra	1	Poisonous	1	Russell's viper	0	Poisonous	1	Python	0	Poisonous	1	I dont know	0	Poisonous	1	Green pit viper	1	Poisonous	1	I dont know	0
45421.462004652778	29	05	20. අනුරාධපුරය	Horowpothana	No	No	No	No	No	Yes	No	Srilankan krait	0	Poisonous	0	Russell's viper	0	Poisonous	0	I dont know	0	Poisonous	1	humped nose viper	0	Poisonous	1	Cobra	1	Poisonous	1	humped nose viper	1	Poisonous	1	Russell's viper	1	Poisonous	1	Green pit viper	0	Poisonous	1	I dont know	0	I dont know	0	I dont know	0
45421.5338037037	29	3	24. රත්නපුර	Rathnapura p/s	No	No	No	No	No	Yes	No	Rat snake	1	I dont know	0	Russell's viper	0	Poisonous	0	I dont know	0	I dont know	0	I dont know	0	Poisonous	1	Cobra	1	Poisonous	1	Python	0	Poisonous	1	I dont know	0	Poisonous	1	I dont know	0	I dont know	0	Green pit viper	1	I dont know	0	I dont know	0
45421.711143680557	58	31	24. රත්නපුර	Ratnapura ps	No	No	No	No	No	Yes	No	Rat snake	1	non poisonous	1	Russell's viper	0	Poisonous	0	Srilankan krait	1	Poisonous	1	I dont know	0	I dont know	0	Cobra	1	Poisonous	1	humped nose viper	1	Poisonous	1	Python	0	Poisonous	1	I dont know	0	I dont know	0	Green pit viper	1	Poisonous	1	I dont know	0
45422.292003657407	25	1	20. අනුරාධපුරය	Horowpothana	No	No	No	No	No	Yes	No	I dont know	0	I dont know	0	I dont know	0	I dont know	0	I dont know	0	I dont know	0	I dont know	0	I dont know	0	I dont know	0	I dont know	0	I dont know	0	I dont know	0	I dont know	0	I dont know	0	I dont know	0	I dont know	0	I dont know	0	I dont know	0	I dont know	0
45422.418311342597	28	4	21. පොළොන්නරුව	හිඟුරක්ගොඩ	No	No	No	No	No	Yes	No	Srilankan krait	0	Poisonous	0	Saw scaled viper	0	Poisonous	0	common krait	0	Poisonous	1	I dont know	0	I dont know	0	Cobra	1	Poisonous	1	Saw scaled viper	0	Poisonous	1	Russell's viper	1	Poisonous	1	humped nose viper	0	non poisonous	0	Green pit viper	1	non poisonous	0	Sea snake	1
45422.418681574076	43	16	2. ගම්පහ	Minuwangoda	No	No	No	No	No	Yes	No	Srilankan krait	0	I dont know	0	Saw scaled viper	0	Poisonous	0	I dont know	0	I dont know	0	I dont know	0	I dont know	0	Cobra	1	Poisonous	1	humped nose viper	1	Poisonous	1	Russell's viper	1	Poisonous	1	Saw scaled viper	1	Poisonous	1	Green pit viper	1	Poisonous	1	I dont know	0
45422.418997152781	43	16	2. ගම්පහ	මිනුවන්ගොඩ	No	No	No	No	No	Yes	No	Srilankan krait	0	Poisonous	0	Saw scaled viper	0	Poisonous	0	I dont know	0	I dont know	0	common krait	1	Poisonous	1	Cobra	1	Poisonous	1	I dont know	0	I dont know	0	Saw scaled viper	0	Poisonous	1	Russell's viper	0	Poisonous	1	Green pit viper	1	I dont know	0	I dont know	0
45422.419117754631	56	24	2. ගම්පහ	MINUWANGODA	No	No	No	No	No	Yes	No	I dont know	0	I dont know	0	Python	1	Poisonous	0	common krait	0	Poisonous	1	Srilankan krait	0	Poisonous	1	Cobra	1	Poisonous	1	humped nose viper	1	Poisonous	1	I dont know	0	I dont know	0	I dont know	0	I dont know	0	I dont know	0	I dont know	0	I dont know	0
45422.419214583337	41	17	2. ගම්පහ	MoH Minuwangoda	No	No	No	No	No	Yes	No	I dont know	0	I dont know	0	Python	1	Poisonous	0	I dont know	0	I dont know	0	I dont know	0	I dont know	0	Cobra	1	Poisonous	1	I dont know	0	I dont know	0	Python	0	Poisonous	1	I dont know	0	I dont know	0	Green pit viper	1	Poisonous	1	I dont know	0
45422.421252511573	54	29	2. ගම්පහ	Minuvangoda	No	No	No	No	No	Yes	No	I dont know	0	Poisonous	0	Russell's viper	0	Poisonous	0	Saw scaled viper	0	Poisonous	1	Saw scaled viper	0	Poisonous	1	Cobra	1	Poisonous	1	humped nose viper	1	Poisonous	1	Russell's viper	1	Poisonous	1	common krait	0	Poisonous	1	Green pit viper	1	Poisonous	1	I dont know	0
45422.42376085648	36	12	2. ගම්පහ	මිනුවන්ගොඩ	No	No	No	No	No	Yes	No	I dont know	0	I dont know	0	Python	1	Poisonous	0	Srilankan krait	1	Poisonous	1	I dont know	0	non poisonous	0	Cobra	1	Poisonous	1	Saw scaled viper	0	Poisonous	1	Python	0	Poisonous	1	I dont know	0	non poisonous	0	Green pit viper	1	Poisonous	1	Srilankan krait	0
45422.423886574077	48	23	2. ගම්පහ	MINUWANGODA	No	No	No	No	No	Yes	No	I dont know	0	I dont know	0	Python	1	Poisonous	0	I dont know	0	I dont know	0	I dont know	0	I dont know	0	Cobra	1	Poisonous	1	I dont know	0	I dont know	0	I dont know	0	I dont know	0	I dont know	0	I dont know	0	I dont know	0	I dont know	0	I dont know	0
45422.424415810186	43	15	2. ගම්පහ	මිනුවන්ගොඩ	No	No	No	No	No	Yes	No	I dont know	0	I dont know	0	Russell's viper	0	Poisonous	0	I dont know	0	I dont know	0	I dont know	0	Poisonous	1	Cobra	1	Poisonous	1	I dont know	0	I dont know	0	Python	0	Poisonous	1	I dont know	0	Poisonous	1	Green pit viper	1	Poisonous	1	I dont know	0
45422.425587881946	4317	17	2. ගම්පහ	Minuwangoda	No	No	Yes	No	No	Yes	No	I dont know	0	I dont know	0	I dont know	0	I dont know	0	I dont know	0	I dont know	0	humped nose viper	0	Poisonous	1	Cobra	1	Poisonous	1	I dont know	0	Poisonous	1	Saw scaled viper	0	Poisonous	1	Russell's viper	0	Poisonous	1	Green pit viper	1	Poisonous	1	I dont know	0
45422.427193460651	58	33	2. ගම්පහ	MINUWANGODA	No	No	No	No	No	Yes	No	I dont know	0	I dont know	0	Python	1	Poisonous	0	I dont know	0	Poisonous	1	I dont know	0	I dont know	0	Cobra	1	Poisonous	1	humped nose viper	1	Poisonous	1	Russell's viper	1	Poisonous	1	I dont know	0	I dont know	0	Green pit viper	1	I dont know	0	I dont know	0
45422.429795844902	42	17	2. ගම්පහ	Moh minuwangoda	No	No	No	No	No	Yes	No	I dont know	0	I dont know	0	I dont know	0	I dont know	0	I dont know	0	I dont know	0	I dont know	0	I dont know	0	Cobra	1	Poisonous	1	I dont know	0	I dont know	0	I dont know	0	I dont know	0	I dont know	0	I dont know	0	I dont know	0	I dont know	0	I dont know	0
45422.430322673608	37	12	21. පොළොන්නරුව	Hingurakgoda	No	No	No	No	No	No	No	I dont know	0	I dont know	0	Python	1	Poisonous	0	I dont know	0	Poisonous	1	I dont know	0	Poisonous	1	Cobra	1	Poisonous	1	Saw scaled viper	0	I dont know	0	Green pit viper	0	Poisonous	1	I dont know	0	Poisonous	1	Green pit viper	1	non poisonous	0	I dont know	0
45422.430518229172	57	24	2. ගම්පහ	MINUWANGODA	No	No	No	No	No	Yes	No	I dont know	0	I dont know	0	I dont know	0	I dont know	0	Sea snake	0	non poisonous	0	I dont know	0	I dont know	0	Cobra	1	Poisonous	1	humped nose viper	1	Poisonous	1	Saw scaled viper	0	Poisonous	1	I dont know	0	I dont know	0	Green pit viper	1	Poisonous	1	I dont know	0
45422.432493773144	43	16	2. ගම්පහ	ම්නුවන්ගෙඩ	No	No	No	No	No	Yes	No	Srilankan krait	0	Poisonous	0	Python	1	non poisonous	1	common krait	0	non poisonous	0	Sea snake	0	I dont know	0	Cobra	1	Poisonous	1	humped nose viper	1	Poisonous	1	Saw scaled viper	0	Poisonous	1	Russell's viper	0	Poisonous	1	I dont know	0	I dont know	0	Sea snake	1
45422.434897870371	54	23	2. ගම්පහ	MINUWANGODA	No	No	No	No	No	Yes	No	I dont know	0	I dont know	0	Russell's viper	0	Poisonous	0	Srilankan krait	1	Poisonous	1	I dont know	0	I dont know	0	Cobra	1	Poisonous	1	humped nose viper	1	Poisonous	1	Saw scaled viper	0	Poisonous	1	I dont know	0	I dont know	0	Green pit viper	1	Poisonous	1	I dont know	0
45422.43538520833	42	16	2. ගම්පහ	MINUWANGODA	No	No	No	No	No	Yes	No	I dont know	0	I dont know	0	Python	1	Poisonous	0	Russell's viper	0	Poisonous	1	I dont know	0	I dont know	0	Cobra	1	Poisonous	1	humped nose viper	1	Poisonous	1	Russell's viper	1	Poisonous	1	I dont know	0	I dont know	0	Green pit viper	1	I dont know	0	I dont know	0
45422.438580104164	43	17	2. ගම්පහ	MINUWANGODA	No	No	No	No	No	Yes	No	I dont know	0	I dont know	0	I dont know	0	I dont know	0	I dont know	0	I dont know	0	I dont know	0	I dont know	0	Cobra	1	Poisonous	1	I dont know	0	I dont know	0	Saw scaled viper	0	Poisonous	1	I dont know	0	I dont know	0	Green pit viper	1	Poisonous	1	I dont know	0
45422.438904374998	48	24	2. ගම්පහ	මිනුවන්ගොඩ	No	No	No	No	No	Yes	No	I dont know	0	I dont know	0	I dont know	0	I dont know	0	I dont know	0	I dont know	0	I dont know	0	I dont know	0	Cobra	1	Poisonous	1	humped nose viper	1	Poisonous	1	Russell's viper	1	Poisonous	1	I dont know	0	I dont know	0	I dont know	0	I dont know	0	I dont know	0
45422.444056678243	44	17	2. ගම්පහ	MINUWANGODA	No	No	No	No	No	Yes	No	I dont know	0	I dont know	0	I dont know	0	I dont know	0	Srilankan krait	1	Poisonous	1	I dont know	0	I dont know	0	Cobra	1	Poisonous	1	I dont know	0	I dont know	0	Python	0	Poisonous	1	Saw scaled viper	1	Poisonous	1	Green pit viper	1	I dont know	0	I dont know	0
45422.445221793983	57	24	2. ගම්පහ	MINUWANGODA	No	No	No	No	No	Yes	No	I dont know	0	I dont know	0	Python	1	Poisonous	0	humped nose viper	0	Poisonous	1	I dont know	0	I dont know	0	Cobra	1	Poisonous	1	I dont know	0	I dont know	0	Saw scaled viper	0	Poisonous	1	I dont know	0	I dont know	0	Green pit viper	1	Poisonous	1	I dont know	0
45422.447891446762	64	38	2. ගම්පහ	MINUWANGODA	No	No	No	No	No	Yes	No	I dont know	0	I dont know	0	Saw scaled viper	0	Poisonous	0	I dont know	0	I dont know	0	I dont know	0	I dont know	0	Cobra	1	Poisonous	1	humped nose viper	1	Poisonous	1	Green pit viper	0	Poisonous	1	I dont know	0	I dont know	0	I dont know	0	I dont know	0	I dont know	0
45422.452251249997	48	24	2. ගම්පහ	MINUWANGODA	No	No	No	No	No	Yes	No	I dont know	0	I dont know	0	I dont know	0	I dont know	0	I dont know	0	I dont know	0	I dont know	0	I dont know	0	Cobra	1	Poisonous	1	I dont know	0	I dont know	0	I dont know	0	I dont know	0	Russell's viper	0	Poisonous	1	I dont know	0	I dont know	0	I dont know	0
45422.453948750001	44	17	2. ගම්පහ	MINUWANGODA	No	No	No	No	No	Yes	No	I dont know	0	I dont know	0	Python	1	Poisonous	0	I dont know	0	I dont know	0	I dont know	0	I dont know	0	Cobra	1	Poisonous	1	I dont know	0	I dont know	0	Russell's viper	1	Poisonous	1	I dont know	0	I dont know	0	I dont know	0	I dont know	0	I dont know	0
45422.455880034722	42	17	2. ගම්පහ	MINUWANGODA	No	No	No	No	No	No	No	I dont know	0	I dont know	0	I dont know	0	I dont know	0	I dont know	0	I dont know	0	I dont know	0	I dont know	0	Cobra	1	Poisonous	1	I dont know	0	I dont know	0	I dont know	0	I dont know	0	I dont know	0	I dont know	0	I dont know	0	I dont know	0	I dont know	0
45422.464564675931	57	29	2. ගම්පහ	MINUWANGODA	No	No	No	No	No	No	No	I dont know	0	I dont know	0	I dont know	0	I dont know	0	I dont know	0	I dont know	0	I dont know	0	I dont know	0	Cobra	1	Poisonous	1	I dont know	0	I dont know	0	I dont know	0	I dont know	0	I dont know	0	I dont know	0	I dont know	0	I dont know	0	I dont know	0
45422.468995833333	43	17	2. ගම්පහ	MINUWANGODA	No	No	No	No	No	Yes	No	I dont know	0	I dont know	0	I dont know	0	I dont know	0	I dont know	0	I dont know	0	I dont know	0	I dont know	0	Cobra	1	Poisonous	1	I dont know	0	I dont know	0	I dont know	0	I dont know	0	I dont know	0	I dont know	0	I dont know	0	I dont know	0	I dont know	0
45422.506637997685	51	24	2. ගම්පහ	මිනුවන්ගොඩ	No	No	No	No	No	Yes	No	I dont know	0	I dont know	0	I dont know	0	I dont know	0	I dont know	0	I dont know	0	I dont know	0	I dont know	0	I dont know	0	I dont know	0	I dont know	0	I dont know	0	I dont know	0	I dont know	0	I dont know	0	I dont know	0	I dont know	0	I dont know	0	I dont know	0
45423.09628484954	41	17	2. ගම්පහ	Minuwangoda	No	No	No	No	No	Yes	No	I dont know	0	I dont know	0	Python	1	non poisonous	1	I dont know	0	I dont know	0	I dont know	0	I dont know	0	Cobra	1	Poisonous	1	I dont know	0	I dont know	0	Russell's viper	1	Poisonous	1	I dont know	0	I dont know	0	Green pit viper	1	non poisonous	0	I dont know	0
45423.682205092591	57	26	18. කුරුණෑගල	මාවතගම	No	No	No	No	No	Yes	No	Srilankan krait	0	Poisonous	0	Python	1	non poisonous	1	I dont know	0	I dont know	0	I dont know	0	I dont know	0	Cobra	1	Poisonous	1	humped nose viper	1	Poisonous	1	Russell's viper	1	Poisonous	1	common krait	0	Poisonous	1	Green pit viper	1	non poisonous	0	Sea snake	1
45426.672118715273	අවුරැදු 33	5 1/2	2. ගම්පහ	රාගම	No	No	No	No	No	Yes	No	Rat snake	1	non poisonous	1	Russell's viper	0	Poisonous	0	Srilankan krait	1	Poisonous	1	I dont know	0	I dont know	0	Cobra	1	Poisonous	1	Green pit viper	0	Poisonous	1	Python	0	Poisonous	1	Russell's viper	0	Poisonous	1	I dont know	0	I dont know	0	I dont know	0
45426.727751805556	49	25	19. පුත්තලම	කල්පිටිය	No	No	No	No	No	Yes	No	I dont know	0	I dont know	0	I dont know	0	I dont know	0	I dont know	0	I dont know	0	I dont know	0	I dont know	0	I dont know	0	I dont know	0	I dont know	0	I dont know	0	I dont know	0	I dont know	0	I dont know	0	I dont know	0	I dont know	0	I dont know	0	I dont know	0
45426.75857046296	57	32	19. පුත්තලම	Pallama	No	No	No	No	No	Yes	No	I dont know	0	I dont know	0	I dont know	0	I dont know	0	common krait	0	I dont know	0	I dont know	0	I dont know	0	Cobra	1	Poisonous	1	Russell's viper	0	Poisonous	1	I dont know	0	I dont know	0	I dont know	0	I dont know	0	Green pit viper	1	I dont know	0	I dont know	0
45427.36280638889	29	1	19. පුත්තලම	වෙන්නප්පුව	No	No	No	No	No	Yes	No	Srilankan krait	0	Poisonous	0	Green pit viper	0	Poisonous	0	I dont know	0	Poisonous	1	I dont know	0	I dont know	0	Cobra	1	Poisonous	1	humped nose viper	1	Poisonous	1	Saw scaled viper	0	Poisonous	1	I dont know	0	I dont know	0	I dont know	0	I dont know	0	I dont know	0
45427.642208263889	41	11	4. මහනුවර	කුන්ඩසාලය	No	No	No	Yes	No	Yes	No	common krait	0	Poisonous	0	Python	1	Poisonous	0	Srilankan krait	1	Poisonous	1	humped nose viper	0	Poisonous	1	Cobra	1	Poisonous	1	Russell's viper	0	Poisonous	1	Python	0	Poisonous	1	I dont know	0	I dont know	0	I dont know	0	I dont know	0	I dont know	0
45427.674357233795	28	6	4. මහනුවර	Galaha	No	No	No	No	No	Yes	No	Rat snake	1	Poisonous	0	Python	1	Poisonous	0	humped nose viper	0	Poisonous	1	Srilankan krait	0	I dont know	0	Cobra	1	Poisonous	1	Green pit viper	0	Poisonous	1	Saw scaled viper	0	I dont know	0	Russell's viper	0	I dont know	0	I dont know	0	I dont know	0	common krait	0
45428.120468402776	44	17	25. කෑගල්ල	Kegalle	No	No	No	No	No	Yes	No	Rat snake	1	I dont know	0	Python	1	non poisonous	1	Cobra	0	Poisonous	1	Srilankan krait	0	Poisonous	1	Cobra	1	Poisonous	1	humped nose viper	1	Poisonous	1	Saw scaled viper	0	Poisonous	1	Russell's viper	0	Poisonous	1	Green pit viper	1	Poisonous	1	common krait	0
45416.297192361111	40	11	3. කළුතර	Moh Bandaragama	No	No	No	No	Yes	Yes	No	I dont know	0	I dont know	0	Python	1	non poisonous	1	common krait	0	Poisonous	1	I dont know	0	I dont know	0	Cobra	1	Poisonous	1	I dont know	0	I dont know	0	Russell's viper	1	Poisonous	1	I dont know	0	I dont know	0	Green pit viper	1	Poisonous	1	I dont know	0
45426.630232465279	32	5	2. ගම්පහ	Ragama	No	No	No	No	Yes	Yes	No	Green pit viper	0	Poisonous	0	Green pit viper	0	Poisonous	0	Cobra	0	Poisonous	1	Srilankan krait	0	Poisonous	1	common krait	0	Poisonous	1	humped nose viper	1	Poisonous	1	Python	0	Poisonous	1	Cobra	0	Poisonous	1	Green pit viper	1	Poisonous	1	I dont know	0
45427.698678645829	57	30	4. මහනුවර	Panwila	No	No	No	No	Yes	Yes	No	Srilankan krait	0	Poisonous	0	I dont know	0	I dont know	0	I dont know	0	Poisonous	1	I dont know	0	Poisonous	1	Cobra	1	Poisonous	1	I dont know	0	I dont know	0	I dont know	0	I dont know	0	I dont know	0	I dont know	0	Green pit viper	1	I dont know	0	I dont know	0
45423.226362546295	42	17	2. ගම්පහ	මිනුවන්ගොඩ	No	Yes	No	No	No	Yes	No	Saw scaled viper	0	Poisonous	0	Python	1	non poisonous	1	humped nose viper	0	Poisonous	1	I dont know	0	I dont know	0	Cobra	1	Poisonous	1	Russell's viper	0	Poisonous	1	I dont know	0	I dont know	0	I dont know	0	I dont know	0	I dont know	0	I dont know	0	I dont know	0
45415.217807766203	42	18	3. කළුතර	Panadura	No	No	No	No	No	Yes	No	common krait	0	Poisonous	0	Python	1	non poisonous	1	Srilankan krait	1	Poisonous	1	common krait	1	Poisonous	1	Cobra	1	Poisonous	1	Saw scaled viper	0	Poisonous	1	Russell's viper	1	Poisonous	1	Russell's viper	0	Poisonous	1	Green pit viper	1	Poisonous	1	Sea snake	1
45415.638818043983	48y	25	16. අම්පාර	Ampara	No	No	No	No	No	No	No	Rat snake	1	non poisonous	1	Russell's viper	0	Poisonous	0	Srilankan krait	1	Poisonous	1	humped nose viper	0	Poisonous	1	Cobra	1	Poisonous	1	Saw scaled viper	0	non poisonous	0	Green pit viper	0	non poisonous	0	I dont know	0	I dont know	0	I dont know	0	I dont know	0	I dont know	0
45415.65956591435	30	2yr 8/12	23. මොණරාගල	මැදගම	No	No	No	No	No	Yes	No	common krait	0	Poisonous	0	Python	1	non poisonous	1	Srilankan krait	1	Poisonous	1	Srilankan krait	0	Poisonous	1	Cobra	1	non poisonous	0	humped nose viper	1	Poisonous	1	Saw scaled viper	0	Poisonous	1	Russell's viper	0	Poisonous	1	Green pit viper	1	non poisonous	0	I dont know	0
45415.732188715279	30	4	22. බදුල්ල	Rideemaliyadda	No	No	No	No	No	Yes	No	I dont know	0	I dont know	0	humped nose viper	0	Poisonous	0	Srilankan krait	1	Poisonous	1	common krait	1	Poisonous	1	Cobra	1	Poisonous	1	humped nose viper	1	Poisonous	1	Russell's viper	1	Poisonous	1	Saw scaled viper	1	Poisonous	1	Green pit viper	1	non poisonous	0	I dont know	0
45415.757520717598	54y	අවුරුදු 26	18. කුරුණෑගල	වාරියපොල	No	No	No	No	No	Yes	No	I dont know	0	Poisonous	0	humped nose viper	0	Poisonous	0	Srilankan krait	1	Poisonous	1	Srilankan krait	0	Poisonous	1	Cobra	1	Poisonous	1	humped nose viper	1	Poisonous	1	Saw scaled viper	0	Poisonous	1	Russell's viper	0	Poisonous	1	Green pit viper	1	non poisonous	0	Sea snake	1
45415.765878888888	29	4	18. කුරුණෑගල	මහව	No	No	No	No	No	Yes	No	Srilankan krait	0	Poisonous	0	Python	1	non poisonous	1	common krait	0	Poisonous	1	common krait	1	Poisonous	1	Cobra	1	Poisonous	1	Russell's viper	0	Poisonous	1	Russell's viper	1	Poisonous	1	Saw scaled viper	1	Poisonous	1	Green pit viper	1	Poisonous	1	Sea snake	1
45416.082923333335	54y	32y	18. කුරුණෑගල	Pannala	No	No	No	No	No	Yes	No	I dont know	0	Poisonous	0	Python	1	non poisonous	1	common krait	0	Poisonous	1	Srilankan krait	0	Poisonous	1	Cobra	1	Poisonous	1	Saw scaled viper	0	Poisonous	1	Russell's viper	1	Poisonous	1	humped nose viper	0	Poisonous	1	Green pit viper	1	Poisonous	1	I dont know	0
45416.10751887731	43	16	22. බදුල්ල	රිදීමාලියද්ද	No	No	No	No	No	Yes	No	Rat snake	1	non poisonous	1	Python	1	non poisonous	1	Srilankan krait	1	Poisonous	1	common krait	1	Poisonous	1	Cobra	1	Poisonous	1	humped nose viper	1	Poisonous	1	Russell's viper	1	Poisonous	1	Saw scaled viper	1	Poisonous	1	Green pit viper	1	Poisonous	1	Sea snake	1
45416.404331562502	42	19	18. කුරුණෑගල	Panduwasnuwara west	No	No	No	No	No	Yes	No	Srilankan krait	0	Poisonous	0	Python	1	Poisonous	0	Cobra	0	Poisonous	1	Russell's viper	0	Poisonous	1	Cobra	1	Poisonous	1	Russell's viper	0	Poisonous	1	Green pit viper	0	Poisonous	1	Saw scaled viper	1	Poisonous	1	Green pit viper	1	Poisonous	1	Srilankan krait	0
45416.435108379628	42	17	18. කුරුණෑගල	රිදීගම	No	No	No	No	No	Yes	No	Rat snake	1	non poisonous	1	Python	1	non poisonous	1	Srilankan krait	1	Poisonous	1	common krait	1	Poisonous	1	Cobra	1	Poisonous	1	humped nose viper	1	Poisonous	1	Russell's viper	1	Poisonous	1	Saw scaled viper	1	Poisonous	1	Green pit viper	1	non poisonous	0	Sea snake	1
45416.550809398148	48y	23	23. මොණරාගල	Medagama	No	No	No	Yes	No	Yes	No	Srilankan krait	0	Poisonous	0	humped nose viper	0	Poisonous	0	common krait	0	Poisonous	1	common krait	1	Poisonous	1	Cobra	1	Poisonous	1	humped nose viper	1	Poisonous	1	Python	0	non poisonous	0	I dont know	0	I dont know	0	Green pit viper	1	Poisonous	1	I dont know	0
45416.64488122685	43	17	18. කුරුණෑගල	පඩුවස්නුවර බටහිර	No	No	No	No	No	Yes	No	I dont know	0	I dont know	0	Python	1	Poisonous	0	humped nose viper	0	Poisonous	1	Srilankan krait	0	Poisonous	1	Cobra	1	Poisonous	1	Saw scaled viper	0	Poisonous	1	Russell's viper	1	Poisonous	1	I dont know	0	I dont know	0	Green pit viper	1	Poisonous	1	Sea snake	1
45417.104896817131	38	9	24. රත්නපුර	Rathnapura	No	No	No	No	No	Yes	No	Python	0	non poisonous	1	Russell's viper	0	Poisonous	0	Srilankan krait	1	Poisonous	1	humped nose viper	0	Poisonous	1	Cobra	1	Poisonous	1	Saw scaled viper	0	Poisonous	1	Green pit viper	0	Poisonous	1	I dont know	0	I dont know	0	Green pit viper	1	Poisonous	1	Sea snake	1
45417.281269791667	32	7i	18. කුරුණෑගල	Panduwasnuwara batahira	No	No	No	No	No	Yes	No	Rat snake	1	Poisonous	0	Russell's viper	0	Poisonous	0	humped nose viper	0	Poisonous	1	Russell's viper	0	Poisonous	1	Cobra	1	Poisonous	1	Russell's viper	0	Poisonous	1	Saw scaled viper	0	Poisonous	1	Green pit viper	0	Poisonous	1	Green pit viper	1	Poisonous	1	Sea snake	1
45417.562625659717	58	35	24. රත්නපුර	රත්නපුර ප්‍රාදේශීය සභා	No	No	No	No	No	Yes	No	common krait	0	Poisonous	0	Python	1	Poisonous	0	common krait	0	Poisonous	1	Srilankan krait	0	Poisonous	1	Cobra	1	Poisonous	1	Russell's viper	0	Poisonous	1	Russell's viper	1	Poisonous	1	Saw scaled viper	1	Poisonous	1	Green pit viper	1	Poisonous	1	I dont know	0
45417.575952488427	36	9	24. රත්නපුර	ර්‍Rathnapura	No	No	No	No	No	Yes	No	Rat snake	1	non poisonous	1	Python	1	Poisonous	0	common krait	0	Poisonous	1	Srilankan krait	0	Poisonous	1	Cobra	1	Poisonous	1	humped nose viper	1	Poisonous	1	Russell's viper	1	Poisonous	1	Saw scaled viper	1	non poisonous	0	Green pit viper	1	Poisonous	1	I dont know	0
45417.673015046297	56	23	24. රත්නපුර	රත්නපුර ප්‍රාදේශීය සභා	No	No	No	No	No	Yes	No	I dont know	0	I dont know	0	Russell's viper	0	Poisonous	0	common krait	0	Poisonous	1	Srilankan krait	0	Poisonous	1	Cobra	1	Poisonous	1	Saw scaled viper	0	Poisonous	1	I dont know	0	Poisonous	1	I dont know	0	Poisonous	1	I dont know	0	I dont know	0	I dont know	0
45418.113206458336	42	16	24. රත්නපුර	Sathnapura mph	No	No	No	No	No	Yes	No	Srilankan krait	0	Poisonous	0	Python	1	non poisonous	1	common krait	0	Poisonous	1	Russell's viper	0	Poisonous	1	Cobra	1	Poisonous	1	Saw scaled viper	0	Poisonous	1	humped nose viper	0	non poisonous	0	I dont know	0	I dont know	0	Green pit viper	1	Poisonous	1	Rat snake	0
45418.350973749999	37	10	18. කුරුණෑගල	පන්නල	No	No	No	No	No	Yes	No	Srilankan krait	0	Poisonous	0	Python	1	Poisonous	0	common krait	0	Poisonous	1	common krait	1	Poisonous	1	Rat snake	0	non poisonous	0	humped nose viper	1	Poisonous	1	Russell's viper	1	Poisonous	1	I dont know	0	I dont know	0	Green pit viper	1	Poisonous	1	Srilankan krait	0
45419.344966736113	42	17	20. අනුරාධපුරය	padaviya	No	No	No	No	No	Yes	No	Saw scaled viper	0	Poisonous	0	Python	1	non poisonous	1	I dont know	0	Poisonous	1	humped nose viper	0	Poisonous	1	Cobra	1	Poisonous	1	Russell's viper	0	Poisonous	1	Python	0	non poisonous	0	I dont know	0	Poisonous	1	Green pit viper	1	Poisonous	1	I dont know	0
45419.449180138894	41	17	20. අනුරාධපුරය	පදවිය	No	No	No	No	No	Yes	No	Srilankan krait	0	Poisonous	0	Python	1	non poisonous	1	Srilankan krait	1	Poisonous	1	Srilankan krait	0	Poisonous	1	Cobra	1	Poisonous	1	humped nose viper	1	Poisonous	1	Russell's viper	1	Poisonous	1	Green pit viper	0	Poisonous	1	Green pit viper	1	Poisonous	1	I dont know	0
45419.477800497683	29y	06y	20. අනුරාධපුරය	Padaviya	No	No	No	No	No	No	Yes	Srilankan krait	0	Poisonous	0	Python	1	non poisonous	1	common krait	0	Poisonous	1	common krait	1	Poisonous	1	Cobra	1	Poisonous	1	humped nose viper	1	non poisonous	0	Russell's viper	1	Poisonous	1	Saw scaled viper	1	Poisonous	1	Green pit viper	1	Poisonous	1	Sea snake	1
45419.57928878472	41	17	20. අනුරාධපුරය	පදවිය	No	No	No	No	No	Yes	Yes	Rat snake	1	non poisonous	1	Python	1	non poisonous	1	common krait	0	Poisonous	1	Srilankan krait	0	Poisonous	1	Cobra	1	Poisonous	1	humped nose viper	1	Poisonous	1	Saw scaled viper	0	Poisonous	1	Russell's viper	0	Poisonous	1	Green pit viper	1	non poisonous	0	Sea snake	1
45420.491373726851	44y	16y	20. අනුරාධපුරය	Mihinthale	No	No	No	Yes	No	Yes	Yes	humped nose viper	0	Poisonous	0	Python	1	non poisonous	1	Srilankan krait	1	Poisonous	1	Srilankan krait	0	Poisonous	1	Cobra	1	Poisonous	1	Srilankan krait	0	Poisonous	1	Srilankan krait	0	Poisonous	1	common krait	0	Poisonous	1	Green pit viper	1	Poisonous	1	I dont know	0
45420.563624930553	44	16	20. අනුරාධපුරය	Mihinthale	No	No	No	No	No	Yes	Yes	humped nose viper	0	Poisonous	0	Saw scaled viper	0	Poisonous	0	Srilankan krait	1	Poisonous	1	Srilankan krait	0	Poisonous	1	Cobra	1	Poisonous	1	common krait	0	Poisonous	1	Saw scaled viper	0	Poisonous	1	common krait	0	Poisonous	1	Green pit viper	1	Poisonous	1	common krait	0
45420.681007962965	28	04	20. අනුරාධපුරය	හොරොව්පොතාන	No	No	No	No	No	Yes	Yes	Srilankan krait	0	non poisonous	1	Russell's viper	0	Poisonous	0	humped nose viper	0	Poisonous	1	Srilankan krait	0	Poisonous	1	Cobra	1	Poisonous	1	Green pit viper	0	Poisonous	1	Green pit viper	0	Poisonous	1	Green pit viper	0	Poisonous	1	I dont know	0	I dont know	0	Sea snake	1
45421.387062824069	29	2 මාස 9	24. රත්නපුර	රත්නපුර ප්‍රා.ස	No	No	No	No	No	Yes	Yes	Srilankan krait	0	Poisonous	0	Saw scaled viper	0	Poisonous	0	common krait	0	Poisonous	1	Srilankan krait	0	Poisonous	1	Cobra	1	Poisonous	1	Russell's viper	0	Poisonous	1	Saw scaled viper	0	Poisonous	1	Russell's viper	0	Poisonous	1	Green pit viper	1	Poisonous	1	common krait	0
45421.50547945602	29	අවු.02 මාස .09	24. රත්නපුර	රත්නපුර ප්‍රා.ස.	No	No	No	No	No	Yes	Yes	Rat snake	1	non poisonous	1	Python	1	Poisonous	0	Srilankan krait	1	Poisonous	1	common krait	1	Poisonous	1	Cobra	1	Poisonous	1	Saw scaled viper	0	Poisonous	1	Saw scaled viper	0	Poisonous	1	humped nose viper	0	Poisonous	1	Green pit viper	1	Poisonous	1	I dont know	0
45422.420098009257	60	32	2. ගම්පහ	minuwangoda	No	No	No	No	No	Yes	Yes	I dont know	0	I dont know	0	Python	1	Poisonous	0	Russell's viper	0	Poisonous	1	Green pit viper	0	Poisonous	1	Cobra	1	Poisonous	1	Green pit viper	0	Poisonous	1	Russell's viper	1	Poisonous	1	Saw scaled viper	1	Poisonous	1	Green pit viper	1	Poisonous	1	common krait	0
45422.421484016202	42	17	2. ගම්පහ	Minuwangoda	No	No	No	No	No	Yes	Yes	Srilankan krait	0	Poisonous	0	Python	1	non poisonous	1	Srilankan krait	1	Poisonous	1	common krait	1	Poisonous	1	Cobra	1	Poisonous	1	humped nose viper	1	Poisonous	1	Saw scaled viper	0	Poisonous	1	common krait	0	non poisonous	0	Green pit viper	1	non poisonous	0	Srilankan krait	0
45422.421916724532	32	4	2. ගම්පහ	මිනුවන්ගොඩ	No	No	No	No	No	Yes	Yes	Srilankan krait	0	Poisonous	0	Russell's viper	0	Poisonous	0	common krait	0	Poisonous	1	common krait	1	Poisonous	1	Cobra	1	Poisonous	1	Saw scaled viper	0	Poisonous	1	Python	0	Poisonous	1	Russell's viper	0	Poisonous	1	Green pit viper	1	Poisonous	1	Sea snake	1
45422.42195797454	40	10	2. ගම්පහ	Minuwangoda	No	No	No	No	No	Yes	Yes	Srilankan krait	0	Poisonous	0	Russell's viper	0	Poisonous	0	common krait	0	Poisonous	1	common krait	1	Poisonous	1	Cobra	1	Poisonous	1	Saw scaled viper	0	Poisonous	1	Python	0	Poisonous	1	Russell's viper	0	Poisonous	1	Green pit viper	1	Poisonous	1	Sea snake	1
45422.42520636574	42	17	2. ගම්පහ	Minuwangoda	No	No	Yes	No	No	Yes	Yes	I dont know	0	I dont know	0	Python	1	Poisonous	0	Srilankan krait	1	Poisonous	1	I dont know	0	Poisonous	1	Cobra	1	Poisonous	1	humped nose viper	1	Poisonous	1	Saw scaled viper	0	Poisonous	1	Russell's viper	0	Poisonous	1	Green pit viper	1	Poisonous	1	I dont know	0
45422.490223425921	38	11	21. පොළොන්නරුව	Hingurakgoda	No	No	No	No	No	Yes	Yes	common krait	0	Poisonous	0	Python	1	non poisonous	1	Cobra	0	Poisonous	1	Srilankan krait	0	Poisonous	1	Cobra	1	Poisonous	1	humped nose viper	1	Poisonous	1	Saw scaled viper	0	Poisonous	1	Russell's viper	0	Poisonous	1	Green pit viper	1	Poisonous	1	Sea snake	1
45422.501064560187	51	24	2. ගම්පහ	මිනුවන්ගොඩ	No	No	No	No	No	Yes	Yes	I dont know	0	Poisonous	0	I dont know	0	Poisonous	0	I dont know	0	Poisonous	1	Srilankan krait	0	Poisonous	1	Cobra	1	Poisonous	1	humped nose viper	1	Poisonous	1	Russell's viper	1	Poisonous	1	Saw scaled viper	1	Poisonous	1	Green pit viper	1	Poisonous	1	common krait	0
45422.530474398147	47	23	21. පොළොන්නරුව	හිගුරක්ගොඩ	No	No	Yes	No	No	Yes	Yes	Srilankan krait	0	Poisonous	0	Russell's viper	0	Poisonous	0	Srilankan krait	1	Poisonous	1	common krait	1	Poisonous	1	Cobra	1	Poisonous	1	Saw scaled viper	0	Poisonous	1	Saw scaled viper	0	Poisonous	1	Saw scaled viper	1	Poisonous	1	Green pit viper	1	Poisonous	1	Sea snake	1
45422.642319606486	56 y	32	2. ගම්පහ	Minuwangoda	No	No	Yes	No	No	Yes	Yes	Cobra	0	Poisonous	0	Python	1	Poisonous	0	humped nose viper	0	Poisonous	1	Russell's viper	0	Poisonous	1	Cobra	1	Poisonous	1	Russell's viper	0	Poisonous	1	Python	0	Poisonous	1	Saw scaled viper	1	Poisonous	1	Green pit viper	1	Poisonous	1	common krait	0
45423.11194033565	42	17	2. ගම්පහ	Minuwangoda	No	No	No	No	No	Yes	Yes	Srilankan krait	0	Poisonous	0	Python	1	non poisonous	1	common krait	0	Poisonous	1	humped nose viper	0	Poisonous	1	Cobra	1	Poisonous	1	Russell's viper	0	Poisonous	1	Saw scaled viper	0	Poisonous	1	I dont know	0	I dont know	0	Green pit viper	1	Poisonous	1	I dont know	0
45423.128535856478	23	0	2. ගම්පහ	Attanagalla	No	No	Yes	No	No	Yes	Yes	Rat snake	1	non poisonous	1	Python	1	non poisonous	1	common krait	0	Poisonous	1	Srilankan krait	0	Poisonous	1	Cobra	1	Poisonous	1	humped nose viper	1	Poisonous	1	Russell's viper	1	Poisonous	1	Saw scaled viper	1	Poisonous	1	Green pit viper	1	Poisonous	1	Sea snake	1
45423.624740300926	56	26	24. රත්නපුර	රත්නපුර ප්‍රා.ස.	No	No	No	No	No	Yes	Yes	Cobra	0	Poisonous	0	Python	1	Poisonous	0	Srilankan krait	1	Poisonous	1	common krait	1	Poisonous	1	Cobra	1	Poisonous	1	Saw scaled viper	0	Poisonous	1	Russell's viper	1	Poisonous	1	humped nose viper	0	Poisonous	1	Green pit viper	1	Poisonous	1	Sea snake	1
45425.552466319445	41	17	20. අනුරාධපුරය	Thambuththegama	No	No	No	No	No	Yes	Yes	I dont know	0	I dont know	0	Python	1	non poisonous	1	I dont know	0	Poisonous	1	Srilankan krait	0	Poisonous	1	Cobra	1	Poisonous	1	Russell's viper	0	Poisonous	1	Saw scaled viper	0	Poisonous	1	I dont know	0	Poisonous	1	Green pit viper	1	Poisonous	1	I dont know	0
45425.724055613427	59	32	2. ගම්පහ	මිනුවන්ගොඩ	No	No	No	No	No	Yes	Yes	Rat snake	1	non poisonous	1	Python	1	non poisonous	1	common krait	0	Poisonous	1	Srilankan krait	0	Poisonous	1	Cobra	1	Poisonous	1	humped nose viper	1	Poisonous	1	Russell's viper	1	Poisonous	1	Saw scaled viper	1	Poisonous	1	Green pit viper	1	Poisonous	1	Sea snake	1
45425.775306793978	අවු 54	අවු 26	20. අනුරාධපුරය	තඹුත්තේගම	No	No	No	No	No	Yes	Yes	Srilankan krait	0	Poisonous	0	Python	1	non poisonous	1	common krait	0	Poisonous	1	common krait	1	Poisonous	1	Cobra	1	Poisonous	1	Russell's viper	0	Poisonous	1	Russell's viper	1	Poisonous	1	Saw scaled viper	1	Poisonous	1	Green pit viper	1	Poisonous	1	Sea snake	1
45426.429293391207	26	1 year	2. ගම්පහ	රාගම	No	No	No	No	No	Yes	Yes	Srilankan krait	0	Poisonous	0	Python	1	non poisonous	1	common krait	0	Poisonous	1	Srilankan krait	0	Poisonous	1	Cobra	1	Poisonous	1	humped nose viper	1	Poisonous	1	Saw scaled viper	0	Poisonous	1	Russell's viper	0	Poisonous	1	common krait	0	non poisonous	0	I dont know	0
45426.521426805557	30	2	25. කෑගල්ල	කෑගල්ල	No	No	No	No	No	Yes	Yes	Srilankan krait	0	Poisonous	0	Saw scaled viper	0	Poisonous	0	Sea snake	0	Poisonous	1	Russell's viper	0	Poisonous	1	Cobra	1	Poisonous	1	humped nose viper	1	Poisonous	1	Green pit viper	0	Poisonous	1	Russell's viper	0	Poisonous	1	common krait	0	Poisonous	1	Sea snake	1
45426.641006076388	26	අවුරුදු 1	19. පුත්තලම	MOH Mundel	No	No	No	No	No	Yes	Yes	Green pit viper	0	Poisonous	0	Russell's viper	0	Poisonous	0	common krait	0	Poisonous	1	humped nose viper	0	Poisonous	1	Cobra	1	Poisonous	1	Saw scaled viper	0	Poisonous	1	Python	0	Poisonous	1	Saw scaled viper	1	Poisonous	1	I dont know	0	I dont know	0	Sea snake	1
45426.647727314819	55	25	25. කෑගල්ල	Kegalle	No	No	No	No	No	Yes	Yes	Rat snake	1	non poisonous	1	Python	1	non poisonous	1	common krait	0	Poisonous	1	Srilankan krait	0	Poisonous	1	Cobra	1	Poisonous	1	humped nose viper	1	Poisonous	1	Russell's viper	1	Poisonous	1	Saw scaled viper	1	Poisonous	1	Green pit viper	1	Poisonous	1	Sea snake	1
45426.722804062505	31	2years 9 months	19. පුත්තලම	Kalpitiya	No	No	No	No	No	Yes	Yes	Srilankan krait	0	Poisonous	0	Python	1	Poisonous	0	common krait	0	Poisonous	1	I dont know	0	I dont know	0	Cobra	1	Poisonous	1	humped nose viper	1	Poisonous	1	Saw scaled viper	0	Poisonous	1	I dont know	0	I dont know	0	Green pit viper	1	Poisonous	1	I dont know	0
45427.159708611114	46y	20yrs	19. පුත්තලම	Nattandiya	No	No	No	No	No	Yes	Yes	I dont know	0	Poisonous	0	Green pit viper	0	Poisonous	0	Green pit viper	0	Poisonous	1	Saw scaled viper	0	Poisonous	1	Cobra	1	Poisonous	1	Green pit viper	0	Poisonous	1	Russell's viper	1	Poisonous	1	I dont know	0	Poisonous	1	I dont know	0	non poisonous	0	I dont know	0
45427.383711331015	28	4	2. ගම්පහ	රාගම	No	No	No	No	No	Yes	Yes	Saw scaled viper	0	Poisonous	0	Python	1	non poisonous	1	Srilankan krait	1	Poisonous	1	humped nose viper	0	Poisonous	1	Cobra	1	Poisonous	1	Saw scaled viper	0	Poisonous	1	Russell's viper	1	Poisonous	1	common krait	0	Poisonous	1	Green pit viper	1	Poisonous	1	I dont know	0
45427.386349374996	46y	17y	2. ගම්පහ	Ragama	No	No	No	No	No	Yes	Yes	Srilankan krait	0	Poisonous	0	Russell's viper	0	Poisonous	0	Srilankan krait	1	Poisonous	1	I dont know	0	Poisonous	1	Cobra	1	Poisonous	1	Green pit viper	0	Poisonous	1	Python	0	Poisonous	1	I dont know	0	Poisonous	1	Green pit viper	1	Poisonous	1	I dont know	0
45427.415750625005	56	24	25. කෑගල්ල	Kegalla	No	No	No	Yes	No	Yes	Yes	Rat snake	1	non poisonous	1	Russell's viper	0	Poisonous	0	Cobra	0	Poisonous	1	Srilankan krait	0	Poisonous	1	Cobra	1	Poisonous	1	humped nose viper	1	Poisonous	1	humped nose viper	0	Poisonous	1	I dont know	0	Poisonous	1	Green pit viper	1	Poisonous	1	I dont know	0
45427.640724143523	46	22	4. මහනුවර	Menikhinna	No	No	No	No	No	Yes	Yes	Saw scaled viper	0	Poisonous	0	Python	1	Poisonous	0	Srilankan krait	1	Poisonous	1	common krait	1	Poisonous	1	Cobra	1	Poisonous	1	Russell's viper	0	Poisonous	1	Python	0	Poisonous	1	I dont know	0	I dont know	0	Green pit viper	1	Poisonous	1	Sea snake	1
45427.661341956016	29	02	4. මහනුවර	Kundasale	No	No	No	No	No	Yes	Yes	Cobra	0	Poisonous	0	Python	1	Poisonous	0	Srilankan krait	1	Poisonous	1	common krait	1	I dont know	0	Cobra	1	Poisonous	1	I dont know	0	I dont know	0	Russell's viper	1	Poisonous	1	Saw scaled viper	1	Poisonous	1	Green pit viper	1	non poisonous	0	I dont know	0
45427.681672268518	Awu.52	Awu,26	4. මහනුවර	Galagedara	No	No	No	No	No	Yes	Yes	common krait	0	Poisonous	0	Russell's viper	0	Poisonous	0	common krait	0	Poisonous	1	Srilankan krait	0	Poisonous	1	Cobra	1	Poisonous	1	Green pit viper	0	Poisonous	1	Russell's viper	1	Poisonous	1	Saw scaled viper	1	Poisonous	1	Green pit viper	1	Poisonous	1	Sea snake	1
45427.784861597218	55	31	25. කෑගල්ල	Kegalle	No	No	No	No	No	Yes	Yes	I dont know	0	Poisonous	0	Russell's viper	0	Poisonous	0	I dont know	0	Poisonous	1	I dont know	0	Poisonous	1	Cobra	1	Poisonous	1	I dont know	0	Poisonous	1	Python	0	Poisonous	1	I dont know	0	Poisonous	1	I dont know	0	Poisonous	1	I dont know	0
45415.506309097225	අවු .57	අවු 29	22. බදුල්ල	රිදීමාලියද්ද සෞඛ්‍ය වෛද්‍ය නිලධාරී කාර්‍යාලයේ	No	No	Yes	No	Yes	Yes	Yes	I dont know	0	I dont know	0	Python	1	non poisonous	1	Srilankan krait	1	Poisonous	1	humped nose viper	0	Poisonous	1	Cobra	1	Poisonous	1	Russell's viper	0	Poisonous	1	Saw scaled viper	0	Poisonous	1	Green pit viper	0	Poisonous	1	I dont know	0	I dont know	0	Sea snake	1
45415.602124143523	46	23	22. බදුල්ල	Redeemaliyadda	No	No	No	No	Yes	Yes	Yes	Rat snake	1	non poisonous	1	Python	1	non poisonous	1	Srilankan krait	1	Poisonous	1	humped nose viper	0	Poisonous	1	Cobra	1	Poisonous	1	Russell's viper	0	Poisonous	1	Saw scaled viper	0	Poisonous	1	Saw scaled viper	1	Poisonous	1	Green pit viper	1	non poisonous	0	I dont know	0
45415.645108842597	31	5	17. ත්‍රිකුණාමලය	පදවිශ්‍රිපුර	No	No	No	No	Yes	Yes	Yes	Rat snake	1	non poisonous	1	Python	1	non poisonous	1	common krait	0	Poisonous	1	Srilankan krait	0	Poisonous	1	Cobra	1	Poisonous	1	humped nose viper	1	Poisonous	1	Russell's viper	1	Poisonous	1	Saw scaled viper	1	Poisonous	1	Green pit viper	1	Poisonous	1	Sea snake	1
45415.722127326386	28	අවුරුදු 5	18. කුරුණෑගල	බමුනකොටුව	No	No	No	No	Yes	Yes	Yes	Russell's viper	0	Poisonous	0	Python	1	non poisonous	1	Srilankan krait	1	Poisonous	1	common krait	1	Poisonous	1	Cobra	1	Poisonous	1	humped nose viper	1	Poisonous	1	Saw scaled viper	0	Poisonous	1	Russell's viper	0	Poisonous	1	Green pit viper	1	Poisonous	1	Sea snake	1
45417.380225520828	30y	අවුරුදු 04	14. මුලතිව්	දිස්ත්‍රික් මහ රෝහල මුලතිව්	No	No	No	Yes	Yes	Yes	Yes	Srilankan krait	0	Poisonous	0	Python	1	non poisonous	1	humped nose viper	0	Poisonous	1	common krait	1	Poisonous	1	Cobra	1	Poisonous	1	Russell's viper	0	Poisonous	1	Saw scaled viper	0	Poisonous	1	Russell's viper	0	Poisonous	1	Green pit viper	1	Poisonous	1	I dont know	0
45417.532709849533	58	32	24. රත්නපුර	රත්නපුර ප්‍රා.ස	No	No	No	No	Yes	Yes	Yes	Srilankan krait	0	Poisonous	0	Python	1	non poisonous	1	common krait	0	Poisonous	1	humped nose viper	0	Poisonous	1	Cobra	1	Poisonous	1	Russell's viper	0	Poisonous	1	Russell's viper	1	Poisonous	1	Saw scaled viper	1	Poisonous	1	Green pit viper	1	Poisonous	1	Sea snake	1
45419.355278310184	44	17	20. අනුරාධපුරය	Padawiya	No	No	No	No	Yes	Yes	Yes	Srilankan krait	0	Poisonous	0	humped nose viper	0	Poisonous	0	Russell's viper	0	Poisonous	1	I dont know	0	Poisonous	1	Cobra	1	Poisonous	1	humped nose viper	1	Poisonous	1	Saw scaled viper	0	Poisonous	1	I dont know	0	Poisonous	1	I dont know	0	Poisonous	1	I dont know	0
45420.672399467592	30	6	20. අනුරාධපුරය	තඹුත්තේගම	No	No	Yes	Yes	Yes	Yes	Yes	Srilankan krait	0	Poisonous	0	Python	1	non poisonous	1	common krait	0	Poisonous	1	common krait	1	Poisonous	1	Cobra	1	Poisonous	1	Russell's viper	0	Poisonous	1	Russell's viper	1	Poisonous	1	Saw scaled viper	1	Poisonous	1	Green pit viper	1	Poisonous	1	Sea snake	1
45421.089643333333	29	1	20. අනුරාධපුරය	horowpothane	No	No	Yes	Yes	Yes	Yes	Yes	Srilankan krait	0	Poisonous	0	Python	1	non poisonous	1	common krait	0	Poisonous	1	common krait	1	non poisonous	0	Cobra	1	Poisonous	1	humped nose viper	1	Poisonous	1	Russell's viper	1	Poisonous	1	Saw scaled viper	1	Poisonous	1	Green pit viper	1	non poisonous	0	I dont know	0
45421.649665972218	30	5	24. රත්නපුර	රත්නපුර	No	No	No	No	Yes	Yes	Yes	Rat snake	1	non poisonous	1	Python	1	non poisonous	1	Srilankan krait	1	Poisonous	1	common krait	1	Poisonous	1	Cobra	1	Poisonous	1	Russell's viper	0	Poisonous	1	Saw scaled viper	0	Poisonous	1	I dont know	0	Poisonous	1	Green pit viper	1	Poisonous	1	Sea snake	1
45426.687847974536	30	2	19. පුත්තලම	දංකොටුව	No	No	No	No	Yes	Yes	Yes	Srilankan krait	0	Poisonous	0	Python	1	Poisonous	0	common krait	0	Poisonous	1	Srilankan krait	0	Poisonous	1	Cobra	1	Poisonous	1	humped nose viper	1	Poisonous	1	Saw scaled viper	0	Poisonous	1	Russell's viper	0	Poisonous	1	Green pit viper	1	Poisonous	1	Sea snake	1
45416.184654571756	43	16	18. කුරුණෑගල	පන්නල	No	Yes	No	No	No	Yes	Yes	Srilankan krait	0	Poisonous	0	Russell's viper	0	Poisonous	0	common krait	0	Poisonous	1	humped nose viper	0	Poisonous	1	Cobra	1	Poisonous	1	Saw scaled viper	0	Poisonous	1	I dont know	0	I dont know	0	Sea snake	0	non poisonous	0	Green pit viper	1	Poisonous	1	I dont know	0
45427.727484803239	53y	23	4. මහනුවර	ගලහා	No	Yes	Yes	No	No	Yes	Yes	Srilankan krait	0	Poisonous	0	Python	1	non poisonous	1	common krait	0	Poisonous	1	common krait	1	Poisonous	1	Cobra	1	Poisonous	1	Saw scaled viper	0	Poisonous	1	Russell's viper	1	Poisonous	1	Saw scaled viper	1	Poisonous	1	Green pit viper	1	Poisonous	1	Sea snake	1
45415.159283715278	37	12	3. කළුතර	Bandaragama	No	Yes	No	No	Yes	Yes	Yes	I dont know	0	I dont know	0	Python	1	non poisonous	1	common krait	0	Poisonous	1	common krait	1	Poisonous	1	Cobra	1	Poisonous	1	Russell's viper	0	Poisonous	1	I dont know	0	Poisonous	1	I dont know	0	Poisonous	1	Green pit viper	1	non poisonous	0	Srilankan krait	0
45419.456800879634	26	1 year	20. අනුරාධපුරය	පදවිය moh	Yes	No	No	No	No	Yes	Yes	Srilankan krait	0	Poisonous	0	Python	1	Poisonous	0	common krait	0	Poisonous	1	Green pit viper	0	Poisonous	1	Cobra	1	Poisonous	1	Russell's viper	0	Poisonous	1	Saw scaled viper	0	Poisonous	1	Green pit viper	0	Poisonous	1	Green pit viper	1	Poisonous	1	Sea snake	1
45426.7056103125	43	11	2. ගම්පහ	රාගම	Yes	No	No	No	No	Yes	Yes	Cobra	0	Poisonous	0	Python	1	Poisonous	0	Srilankan krait	1	Poisonous	1	I dont know	0	Poisonous	1	Cobra	1	Poisonous	1	Saw scaled viper	0	Poisonous	1	Russell's viper	1	Poisonous	1	I dont know	0	Poisonous	1	Green pit viper	1	Poisonous	1	I dont know	0
45415.191579108796	51	26	18. කුරුණෑගල	Kurunegala	Yes	No	No	No	Yes	Yes	Yes	humped nose viper	0	Poisonous	0	Python	1	non poisonous	1	common krait	0	Poisonous	1	Srilankan krait	0	Poisonous	1	Cobra	1	Poisonous	1	Green pit viper	0	Poisonous	1	Green pit viper	0	Poisonous	1	Saw scaled viper	1	Poisonous	1	Green pit viper	1	Poisonous	1	Sea snake	1
45415.637222037039	52y	23y	16. අම්පාර	Damana	Yes	No	No	No	Yes	Yes	Yes	I dont know	0	non poisonous	1	Russell's viper	0	Poisonous	0	common krait	0	Poisonous	1	Srilankan krait	0	Poisonous	1	Cobra	1	Poisonous	1	Saw scaled viper	0	Poisonous	1	Russell's viper	1	Poisonous	1	Saw scaled viper	1	Poisonous	1	Green pit viper	1	Poisonous	1	I dont know	0
45417.653807187497	30	2	14. මුලතිව්	Welioya	Yes	No	Yes	Yes	Yes	Yes	Yes	Rat snake	1	non poisonous	1	Python	1	Poisonous	0	Srilankan krait	1	Poisonous	1	humped nose viper	0	Poisonous	1	Cobra	1	Poisonous	1	Sea snake	0	Poisonous	1	Saw scaled viper	0	Poisonous	1	Russell's viper	0	Poisonous	1	Green pit viper	1	Poisonous	1	I dont know	0
45415.673754456016	30	අවූර‍ැ‍්දු 4	14. මුලතිව්	වැලිඔය	Yes	Yes	Yes	No	Yes	Yes	Yes	Srilankan krait	0	Poisonous	0	Python	1	non poisonous	1	common krait	0	Poisonous	1	humped nose viper	0	Poisonous	1	Cobra	1	Poisonous	1	Russell's viper	0	Poisonous	1	Saw scaled viper	0	Poisonous	1	Green pit viper	0	Poisonous	1	Green pit viper	1	Poisonous	1	Sea snake	1
45415.761273009259	42years	17	18. කුරුණෑගල	අඹන්පොල	Yes	Yes	Yes	No	Yes	Yes	Yes	Rat snake	1	non poisonous	1	Russell's viper	0	Poisonous	0	Srilankan krait	1	Poisonous	1	Srilankan krait	0	Poisonous	1	Cobra	1	Poisonous	1	humped nose viper	1	Poisonous	1	Saw scaled viper	0	Poisonous	1	Python	0	non poisonous	0	Green pit viper	1	Poisonous	1	common krait	0
45417.372653113431	30	4	14. මුලතිව්	Dh Sampathnuwara	Yes	Yes	Yes	No	Yes	Yes	Yes	Srilankan krait	0	Poisonous	0	Python	1	non poisonous	1	common krait	0	Poisonous	1	common krait	1	Poisonous	1	Cobra	1	Poisonous	1	Russell's viper	0	Poisonous	1	Saw scaled viper	0	Poisonous	1	Saw scaled viper	1	Poisonous	1	Green pit viper	1	Poisonous	1	Green pit viper	0
45705.348127094912	43Y	18Y	23. මොණරාගල	BUTHTHALA	No	No	No	Yes	Yes	Yes	No	I dont know	0	I dont know	0	Russell's viper	0	I dont know	0	Saw scaled viper	0	Poisonous	1	humped nose viper	0	I dont know	0	I dont know	0	I dont know	0	I dont know	0	I dont know	0	I dont know	0	I dont know	0	Python	0	I dont know	0	I dont know	0	I dont know	0	I dont know	0
45856.287206354165	32	4	3. කළුතර		No	No	No	No	No	Yes	No	Srilankan krait	0	Poisonous	0	Python	1	Poisonous	0	common krait	0	Poisonous	1	Srilankan krait	0	Poisonous	1	Cobra	1	Poisonous	1	humped nose viper	1	Poisonous	1	Russell's viper	1	Poisonous	1	Saw scaled viper	1	Poisonous	1	Green pit viper	1	Poisonous	1	I dont know	0
45510.482682974536	41	11	4. මහනුවර	Kundasale	No	No	No	No	No	Yes	No	I dont know	0	I dont know	0	I dont know	0	I dont know	0	I dont know	0	I dont know	0	I dont know	0	I dont know	0	Cobra	1	Poisonous	1	Saw scaled viper	0	Poisonous	1	Python	0	Poisonous	1	common krait	0	Poisonous	1	humped nose viper	0	Poisonous	1	I dont know	0
45510.687107210644	52	26	4. මහනුවර	Galagedara	No	No	No	Yes	No	Yes	No	Srilankan krait	0	Poisonous	0	Python	1	non poisonous	1	common krait	0	Poisonous	1	common krait	1	Poisonous	1	Cobra	1	Poisonous	1	humped nose viper	1	Poisonous	1	Russell's viper	1	Poisonous	1	Saw scaled viper	1	Poisonous	1	Green pit viper	1	Poisonous	1	I dont know	0
45518.294677604164	36	9 1/2	17. ත්‍රිකුණාමලය	Kurunchankerny	No	No	Yes	No	No	Yes	No	I dont know	0	I dont know	0	Python	1	Poisonous	0	I dont know	0	I dont know	0	I dont know	0	I dont know	0	Cobra	1	Poisonous	1	I dont know	0	I dont know	0	I dont know	0	I dont know	0	I dont know	0	I dont know	0	I dont know	0	I dont know	0	I dont know	0
45518.572948703702	33	3	9. හම්බන්තොට	වලස්මුල්ල	No	No	No	No	No	Yes	No	Srilankan krait	0	Poisonous	0	Russell's viper	0	Poisonous	0	common krait	0	Poisonous	1	I dont know	0	Poisonous	1	Cobra	1	Poisonous	1	Saw scaled viper	0	Poisonous	1	Python	0	Poisonous	1	humped nose viper	0	Poisonous	1	Green pit viper	1	I dont know	0	I dont know	0
45518.696786527777	41	11	9. හම්බන්තොට	Walasmulla	No	No	No	No	No	Yes	No	I dont know	0	I dont know	0	Russell's viper	0	Poisonous	0	I dont know	0	Poisonous	1	Srilankan krait	0	Poisonous	1	I dont know	0	I dont know	0	I dont know	0	I dont know	0	Python	0	non poisonous	0	I dont know	0	I dont know	0	Green pit viper	1	non poisonous	0	I dont know	0
45524.541844236112	30	5	17. ත්‍රිකුණාමලය	Moh office muthur	No	No	Yes	No	No	No	No	common krait	0	Poisonous	0	Russell's viper	0	Poisonous	0	Srilankan krait	1	Poisonous	1	common krait	1	Poisonous	1	Cobra	1	Poisonous	1	Saw scaled viper	0	Poisonous	1	Python	0	non poisonous	0	Srilankan krait	0	Poisonous	1	Green pit viper	1	Poisonous	1	humped nose viper	0
45532.484975057872	43	17	5. මාතලේ	නාවුල	No	No	No	No	No	Yes	No	I dont know	0	I dont know	0	Russell's viper	0	Poisonous	0	Srilankan krait	1	Poisonous	1	I dont know	0	I dont know	0	I dont know	0	I dont know	0	I dont know	0	I dont know	0	Green pit viper	0	Poisonous	1	I dont know	0	I dont know	0	I dont know	0	I dont know	0	I dont know	0
45532.640209942125	42yrs	17yrs	7. ගාල්ල	Habaraduwa	No	No	No	No	No	Yes	No	I dont know	0	I dont know	0	Python	1	non poisonous	1	Srilankan krait	1	Poisonous	1	I dont know	0	I dont know	0	Cobra	1	Poisonous	1	humped nose viper	1	Poisonous	1	Saw scaled viper	0	Poisonous	1	Russell's viper	0	Poisonous	1	Green pit viper	1	non poisonous	0	Sea snake	1
45571.351042037037	37	9	16. අම්පාර	අම්පාර	No	No	No	No	No	Yes	No	Srilankan krait	0	Poisonous	0	Python	1	non poisonous	1	common krait	0	Poisonous	1	common krait	1	Poisonous	1	Cobra	1	Poisonous	1	Russell's viper	0	Poisonous	1	Saw scaled viper	0	Poisonous	1	Green pit viper	0	Poisonous	1	humped nose viper	0	non poisonous	0	I dont know	0
45687.28339704861	33	09	20. අනුරාධපුරය	නැගෙනහිර නුවරගම් පළාත	No	No	No	No	No	Yes	No	I dont know	0	I dont know	0	I dont know	0	I dont know	0	I dont know	0	I dont know	0	I dont know	0	I dont know	0	Cobra	1	Poisonous	1	I dont know	0	I dont know	0	Python	0	Poisonous	1	I dont know	0	I dont know	0	Green pit viper	1	I dont know	0	I dont know	0
45693.544771145833	55	30	5. මාතලේ	MOH Dambulla	No	No	No	No	No	Yes	No	I dont know	0	I dont know	0	Python	1	non poisonous	1	I dont know	0	Poisonous	1	I dont know	0	I dont know	0	Cobra	1	Poisonous	1	Russell's viper	0	Poisonous	1	Saw scaled viper	0	Poisonous	1	I dont know	0	I dont know	0	Green pit viper	1	Poisonous	1	I dont know	0
45694.155992361106	42	17	5. මාතලේ	නාඋල	No	No	No	No	No	Yes	No	I dont know	0	I dont know	0	Saw scaled viper	0	Poisonous	0	I dont know	0	Poisonous	1	common krait	1	Poisonous	1	Cobra	1	Poisonous	1	humped nose viper	1	Poisonous	1	Russell's viper	1	Poisonous	1	I dont know	0	I dont know	0	Green pit viper	1	I dont know	0	I dont know	0
45694.468244120369	30	5	6. නුවරඑළිය	රාගල	No	No	No	No	No	Yes	No	I dont know	0	Poisonous	0	Python	1	Poisonous	0	Russell's viper	0	Poisonous	1	Saw scaled viper	0	Poisonous	1	Cobra	1	Poisonous	1	humped nose viper	1	Poisonous	1	Green pit viper	0	Poisonous	1	I dont know	0	Poisonous	1	common krait	0	Poisonous	1	I dont know	0
45695.34541425926	44	17	5. මාතලේ	නාවුල	No	No	No	No	No	No	No	I dont know	0	I dont know	0	I dont know	0	I dont know	0	I dont know	0	I dont know	0	I dont know	0	I dont know	0	Cobra	1	I dont know	0	Saw scaled viper	0	Poisonous	1	Saw scaled viper	0	Poisonous	1	I dont know	0	I dont know	0	I dont know	0	I dont know	0	I dont know	0
45695.525958773149	31 Y	3 Y 6M	6. නුවරඑළිය	RAGALA	No	No	No	No	No	Yes	No	I dont know	0	I dont know	0	Russell's viper	0	Poisonous	0	humped nose viper	0	Poisonous	1	Srilankan krait	0	Poisonous	1	Cobra	1	Poisonous	1	Saw scaled viper	0	Poisonous	1	Saw scaled viper	0	Poisonous	1	I dont know	0	Poisonous	1	Green pit viper	1	Poisonous	1	I dont know	0
45696.281743541665	32	5	6. නුවරඑළිය	රාගල	No	No	No	No	No	No	No	humped nose viper	0	non poisonous	1	Russell's viper	0	Poisonous	0	humped nose viper	0	non poisonous	0	I dont know	0	I dont know	0	Cobra	1	Poisonous	1	Saw scaled viper	0	Poisonous	1	Python	0	Poisonous	1	Russell's viper	0	Poisonous	1	Green pit viper	1	non poisonous	0	Srilankan krait	0
45696.353568622682	අවු 32	අවු 5	6. නුවරඑළිය	රාගල	No	No	No	No	No	Yes	No	Rat snake	1	I dont know	0	Green pit viper	0	Poisonous	0	humped nose viper	0	Poisonous	1	common krait	1	Poisonous	1	Cobra	1	Poisonous	1	Saw scaled viper	0	Poisonous	1	Russell's viper	1	Poisonous	1	I dont know	0	I dont know	0	I dont know	0	I dont know	0	I dont know	0
45696.454504803245	32Y	3Y	6. නුවරඑළිය	Walapane	No	No	No	No	No	Yes	No	Rat snake	1	non poisonous	1	Russell's viper	0	Poisonous	0	common krait	0	Poisonous	1	Srilankan krait	0	Poisonous	1	Cobra	1	Poisonous	1	Python	0	non poisonous	0	Russell's viper	1	Poisonous	1	Saw scaled viper	1	Poisonous	1	Green pit viper	1	non poisonous	0	I dont know	0
45697.060379155097	30	3	6. නුවරඑළිය	Nuwaraeliya	No	No	No	No	No	Yes	No	I dont know	0	I dont know	0	Python	1	non poisonous	1	humped nose viper	0	Poisonous	1	Srilankan krait	0	Poisonous	1	Cobra	1	Poisonous	1	Russell's viper	0	Poisonous	1	Saw scaled viper	0	Poisonous	1	Saw scaled viper	1	Poisonous	1	Green pit viper	1	non poisonous	0	I dont know	0
45697.096318530093	27	2	6. නුවරඑළිය	නුවරඑළිය	No	No	No	No	No	Yes	No	humped nose viper	0	Poisonous	0	Python	1	Poisonous	0	Srilankan krait	1	Poisonous	1	common krait	1	Poisonous	1	Cobra	1	Poisonous	1	Saw scaled viper	0	Poisonous	1	Russell's viper	1	Poisonous	1	I dont know	0	I dont know	0	Green pit viper	1	Poisonous	1	Sea snake	1
45699.292276574073	48යි	වසර 25යි	22. බදුල්ල	පස්සර	No	No	No	No	No	Yes	No	I dont know	0	I dont know	0	Python	1	Poisonous	0	I dont know	0	I dont know	0	I dont know	0	I dont know	0	Cobra	1	Poisonous	1	I dont know	0	I dont know	0	I dont know	0	I dont know	0	I dont know	0	I dont know	0	I dont know	0	I dont know	0	I dont know	0
45699.297208738426	55	24	22. බදුල්ල	Passara	No	No	No	No	No	Yes	No	I dont know	0	I dont know	0	Russell's viper	0	I dont know	0	Russell's viper	0	I dont know	0	I dont know	0	I dont know	0	Cobra	1	Poisonous	1	Saw scaled viper	0	Poisonous	1	I dont know	0	I dont know	0	Saw scaled viper	1	Poisonous	1	Green pit viper	1	Poisonous	1	I dont know	0
45705.338931168983	35	09	23. මොණරාගල	බුත්තල	No	No	No	No	No	Yes	No	I dont know	0	I dont know	0	Russell's viper	0	Poisonous	0	humped nose viper	0	Poisonous	1	I dont know	0	I dont know	0	Cobra	1	Poisonous	1	Saw scaled viper	0	Poisonous	1	Python	0	Poisonous	1	I dont know	0	I dont know	0	Green pit viper	1	Poisonous	1	I dont know	0
45706.19501210648	43	17	23. මොණරාගල	මඩුල්ල	No	No	No	No	No	Yes	No	I dont know	0	I dont know	0	Python	1	Poisonous	0	common krait	0	Poisonous	1	I dont know	0	Poisonous	1	Cobra	1	Poisonous	1	Russell's viper	0	Poisonous	1	Saw scaled viper	0	Poisonous	1	I dont know	0	I dont know	0	Green pit viper	1	Poisonous	1	I dont know	0
45708.520638321759	31	5	7. ගාල්ල	Karandeniya	No	No	No	No	No	Yes	No	Cobra	0	Poisonous	0	Russell's viper	0	Poisonous	0	Srilankan krait	1	Poisonous	1	I dont know	0	I dont know	0	Cobra	1	Poisonous	1	I dont know	0	I dont know	0	Python	0	non poisonous	0	I dont know	0	I dont know	0	Green pit viper	1	non poisonous	0	I dont know	0
45715.57332865741	57y	අවුරුදු. 31ග	7. ගාල්ල	හික්කඩුව	No	No	No	No	No	Yes	No	I dont know	0	I dont know	0	Russell's viper	0	Poisonous	0	I dont know	0	I dont know	0	I dont know	0	I dont know	0	Cobra	1	Poisonous	1	Saw scaled viper	0	Poisonous	1	Python	0	Poisonous	1	I dont know	0	I dont know	0	Green pit viper	1	Poisonous	1	I dont know	0
45771.700127430551	31	5	7. ගාල්ල	හික්කඩුව	No	No	No	No	No	No	No	I dont know	0	I dont know	0	Python	1	Poisonous	0	Cobra	0	Poisonous	1	Russell's viper	0	Poisonous	1	Cobra	1	Poisonous	1	Russell's viper	0	Poisonous	1	Python	0	Poisonous	1	I dont know	0	I dont know	0	Green pit viper	1	non poisonous	0	I dont know	0
45782.397901354168	30	5	7. ගාල්ල	Balapitiya	No	No	No	No	No	No	No	I dont know	0	I dont know	0	I dont know	0	I dont know	0	I dont know	0	I dont know	0	I dont know	0	I dont know	0	I dont know	0	I dont know	0	I dont know	0	I dont know	0	Russell's viper	1	Poisonous	1	I dont know	0	I dont know	0	Green pit viper	1	Poisonous	1	I dont know	0
45793.147295925926	32	8	8. මාතර	Athuraliya	No	No	No	No	No	Yes	No	Saw scaled viper	0	Poisonous	0	Python	1	non poisonous	1	humped nose viper	0	Poisonous	1	Green pit viper	0	Poisonous	1	Cobra	1	Poisonous	1	Saw scaled viper	0	Poisonous	1	Russell's viper	1	Poisonous	1	Green pit viper	0	Poisonous	1	common krait	0	non poisonous	0	I dont know	0
45793.346862303239	42	13	8. මාතර	අකුරැස්ස	No	No	No	No	No	No	No	I dont know	0	I dont know	0	Python	1	Poisonous	0	I dont know	0	I dont know	0	I dont know	0	I dont know	0	Cobra	1	I dont know	0	I dont know	0	I dont know	0	Russell's viper	1	Poisonous	1	I dont know	0	I dont know	0	Green pit viper	1	Poisonous	1	I dont know	0
45798.429223564817	28	2month	8. මාතර	Mulatiyana	No	No	No	No	No	No	No	Cobra	0	Poisonous	0	Python	1	Poisonous	0	Srilankan krait	1	Poisonous	1	humped nose viper	0	Poisonous	1	Cobra	1	Poisonous	1	Saw scaled viper	0	Poisonous	1	Python	0	Poisonous	1	Russell's viper	0	Poisonous	1	Green pit viper	1	Poisonous	1	I dont know	0
45798.483937557874	33	3	9. හම්බන්තොට	ලුණුගම්වෙහෙර	No	No	No	No	No	No	No	I dont know	0	I dont know	0	I dont know	0	I dont know	0	I dont know	0	I dont know	0	I dont know	0	I dont know	0	Cobra	1	Poisonous	1	I dont know	0	I dont know	0	Python	0	Poisonous	1	I dont know	0	I dont know	0	I dont know	0	I dont know	0	I dont know	0
45798.550434097226	30	New appointment	9. හම්බන්තොට	Ambalanthota	No	No	No	No	No	Yes	No	I dont know	0	Poisonous	0	Python	1	Poisonous	0	Srilankan krait	1	Poisonous	1	I dont know	0	I dont know	0	Cobra	1	Poisonous	1	humped nose viper	1	Poisonous	1	Python	0	Poisonous	1	I dont know	0	I dont know	0	Green pit viper	1	non poisonous	0	I dont know	0
45798.797221076384	45	17	8. මාතර	මාලිම්බඩ	No	No	No	No	No	Yes	No	I dont know	0	I dont know	0	I dont know	0	I dont know	0	Srilankan krait	1	Poisonous	1	I dont know	0	Poisonous	1	Cobra	1	Poisonous	1	humped nose viper	1	Poisonous	1	Russell's viper	1	Poisonous	1	I dont know	0	I dont know	0	Green pit viper	1	Poisonous	1	common krait	0
45799.623481261573	29y	මාස 2	8. මාතර	අකුරැස්ස	No	No	No	No	No	Yes	No	I dont know	0	I dont know	0	Russell's viper	0	Poisonous	0	I dont know	0	I dont know	0	I dont know	0	I dont know	0	Cobra	1	Poisonous	1	I dont know	0	I dont know	0	I dont know	0	I dont know	0	I dont know	0	I dont know	0	Green pit viper	1	Poisonous	1	I dont know	0
45800.640161516203	42	11	4. මහනුවර	කුන්ඩසාලය	No	No	No	No	No	Yes	No	I dont know	0	I dont know	0	Python	1	Poisonous	0	I dont know	0	Poisonous	1	I dont know	0	Poisonous	1	Cobra	1	Poisonous	1	I dont know	0	I dont know	0	Russell's viper	1	Poisonous	1	Russell's viper	0	Poisonous	1	I dont know	0	I dont know	0	I dont know	0
45805.379280439811	34y	3y	4. මහනුවර		No	No	No	No	No	Yes	No	I dont know	0	I dont know	0	Russell's viper	0	Poisonous	0	Srilankan krait	1	Poisonous	1	humped nose viper	0	Poisonous	1	Cobra	1	Poisonous	1	Saw scaled viper	0	Poisonous	1	Python	0	Poisonous	1	I dont know	0	I dont know	0	I dont know	0	I dont know	0	I dont know	0
45806.545062951387	37	12	4. මහනුවර	කහල්ල	No	No	No	No	No	Yes	No	Rat snake	1	I dont know	0	Green pit viper	0	Poisonous	0	Srilankan krait	1	Poisonous	1	Sea snake	0	Poisonous	1	Cobra	1	Poisonous	1	Green pit viper	0	Poisonous	1	Saw scaled viper	0	Poisonous	1	Srilankan krait	0	Poisonous	1	Green pit viper	1	Poisonous	1	humped nose viper	0
45806.606094456016	31	4	4. මහනුවර	Ududumbra	No	No	No	No	No	Yes	No	Rat snake	1	I dont know	0	Python	1	Poisonous	0	I dont know	0	I dont know	0	I dont know	0	I dont know	0	Cobra	1	Poisonous	1	Saw scaled viper	0	Poisonous	1	Russell's viper	1	Poisonous	1	I dont know	0	I dont know	0	Green pit viper	1	Poisonous	1	I dont know	0
45807.399204756948	32	7	4. මහනුවර	පාතදුම්බර	No	No	No	No	No	Yes	No	Srilankan krait	0	Poisonous	0	Python	1	Poisonous	0	common krait	0	Poisonous	1	Sea snake	0	Poisonous	1	Cobra	1	Poisonous	1	Saw scaled viper	0	Poisonous	1	Russell's viper	1	Poisonous	1	I dont know	0	I dont know	0	Green pit viper	1	Poisonous	1	I dont know	0
45841.396176030088	27	මාස 03	19. පුත්තලම	පුත්තලම	No	No	No	No	No	Yes	No	I dont know	0	Poisonous	0	Python	1	Poisonous	0	common krait	0	Poisonous	1	Srilankan krait	0	Poisonous	1	Cobra	1	Poisonous	1	humped nose viper	1	Poisonous	1	Russell's viper	1	Poisonous	1	Saw scaled viper	1	Poisonous	1	Green pit viper	1	non poisonous	0	Sea snake	1
45841.399193182871	27	2	19. පුත්තලම	Puttalam	No	No	Yes	No	No	Yes	No	I dont know	0	I dont know	0	I dont know	0	I dont know	0	common krait	0	Poisonous	1	I dont know	0	I dont know	0	Cobra	1	Poisonous	1	I dont know	0	I dont know	0	I dont know	0	I dont know	0	I dont know	0	I dont know	0	Green pit viper	1	Poisonous	1	I dont know	0
45841.399263032406	37yrs	12yrs	19. පුත්තලම	Puttalam	No	No	Yes	No	No	Yes	No	Cobra	0	Poisonous	0	Sea snake	0	Poisonous	0	I dont know	0	Poisonous	1	I dont know	0	Poisonous	1	I dont know	0	Poisonous	1	I dont know	0	Poisonous	1	I dont know	0	Poisonous	1	I dont know	0	Poisonous	1	I dont know	0	I dont know	0	I dont know	0
45841.399548275462	27	මාස 3	19. පුත්තලම	පුත්තලම	No	No	No	No	No	Yes	No	Srilankan krait	0	Poisonous	0	Python	1	non poisonous	1	common krait	0	Poisonous	1	Srilankan krait	0	Poisonous	1	Cobra	1	Poisonous	1	Russell's viper	0	Poisonous	1	Russell's viper	1	Poisonous	1	Saw scaled viper	1	Poisonous	1	Green pit viper	1	non poisonous	0	Sea snake	1
45841.400658599538	59	35	19. පුත්තලම	Puttalam	No	No	Yes	No	No	Yes	No	I dont know	0	I dont know	0	I dont know	0	I dont know	0	I dont know	0	I dont know	0	I dont know	0	I dont know	0	Cobra	1	Poisonous	1	Srilankan krait	0	Poisonous	1	Russell's viper	1	Poisonous	1	Green pit viper	0	Poisonous	1	humped nose viper	0	Poisonous	1	I dont know	0
45844.782789583332	39	12	19. පුත්තලම		No	No	No	No	No	Yes	No	I dont know	0	I dont know	0	Saw scaled viper	0	Poisonous	0	Cobra	0	Poisonous	1	Cobra	0	Poisonous	1	Cobra	1	Poisonous	1	Saw scaled viper	0	Poisonous	1	Python	0	Poisonous	1	I dont know	0	Poisonous	1	Green pit viper	1	Poisonous	1	I dont know	0
45847.390853946759	45y	17y	24. රත්නපුර	Eheliyagoda	No	No	No	No	No	Yes	No	I dont know	0	I dont know	0	Python	1	Poisonous	0	common krait	0	Poisonous	1	I dont know	0	I dont know	0	Cobra	1	Poisonous	1	Russell's viper	0	Poisonous	1	Python	0	Poisonous	1	Saw scaled viper	1	Poisonous	1	Green pit viper	1	Poisonous	1	Rat snake	0
45848.277624652779	27 years	3 months	24. රත්නපුර	කොළොන්න සෞඛ්‍ය වෛද්‍ය නිලධාරි කාර්යාලය	No	No	No	No	No	Yes	No	I dont know	0	I dont know	0	Python	1	non poisonous	1	I dont know	0	I dont know	0	I dont know	0	I dont know	0	Cobra	1	Poisonous	1	humped nose viper	1	Poisonous	1	I dont know	0	I dont know	0	I dont know	0	I dont know	0	Green pit viper	1	Poisonous	1	I dont know	0
45848.459854513887	27	මාස 3	19. පුත්තලම	කල්පිටිය	No	No	No	No	No	Yes	No	Rat snake	1	non poisonous	1	Python	1	non poisonous	1	common krait	0	Poisonous	1	Srilankan krait	0	Poisonous	1	Cobra	1	Poisonous	1	Russell's viper	0	Poisonous	1	Saw scaled viper	0	Poisonous	1	humped nose viper	0	Poisonous	1	Green pit viper	1	Poisonous	1	Sea snake	1
45848.466010254633	35	9	24. රත්නපුර	Balangoda	No	No	No	No	No	Yes	No	Cobra	0	Poisonous	0	Python	1	Poisonous	0	common krait	0	Poisonous	1	humped nose viper	0	Poisonous	1	Cobra	1	Poisonous	1	Russell's viper	0	Poisonous	1	Saw scaled viper	0	Poisonous	1	Saw scaled viper	1	Poisonous	1	Green pit viper	1	non poisonous	0	I dont know	0
45848.503747777781	29		19. පුත්තලම	කල්පිටිය	No	No	No	No	No	Yes	No	Srilankan krait	0	Poisonous	0	Saw scaled viper	0	Poisonous	0	common krait	0	Poisonous	1	humped nose viper	0	Poisonous	1	Cobra	1	Poisonous	1	Russell's viper	0	Poisonous	1	Saw scaled viper	0	Poisonous	1	humped nose viper	0	Poisonous	1	Green pit viper	1	Poisonous	1	I dont know	0
45849.580819525465	35	5	24. රත්නපුර	ඇලපාත	No	No	No	No	No	Yes	No	Cobra	0	Poisonous	0	Python	1	non poisonous	1	Srilankan krait	1	Poisonous	1	I dont know	0	I dont know	0	Cobra	1	Poisonous	1	humped nose viper	1	Poisonous	1	Russell's viper	1	Poisonous	1	Saw scaled viper	1	Poisonous	1	I dont know	0	I dont know	0	I dont know	0
45851.345752407404	29	3	18. කුරුණෑගල	මහව	No	No	No	No	No	Yes	No	Srilankan krait	0	Poisonous	0	I dont know	0	Poisonous	0	I dont know	0	Poisonous	1	humped nose viper	0	Poisonous	1	Cobra	1	Poisonous	1	I dont know	0	I dont know	0	Python	0	non poisonous	0	I dont know	0	I dont know	0	I dont know	0	I dont know	0	I dont know	0
45853.600699386574	45y	15	25. කෑගල්ල	Galigamuwa	No	No	No	No	No	Yes	No	I dont know	0	I dont know	0	humped nose viper	0	Poisonous	0	Russell's viper	0	Poisonous	1	Srilankan krait	0	Poisonous	1	Cobra	1	Poisonous	1	humped nose viper	1	Poisonous	1	Saw scaled viper	0	Poisonous	1	Saw scaled viper	1	Poisonous	1	Green pit viper	1	Poisonous	1	I dont know	0
45854.350003680556	37	13	2. ගම්පහ	Biyagama	No	No	No	No	No	Yes	No	I dont know	0	Poisonous	0	Python	1	Poisonous	0	Srilankan krait	1	Poisonous	1	humped nose viper	0	Poisonous	1	Cobra	1	Poisonous	1	humped nose viper	1	Poisonous	1	Saw scaled viper	0	Poisonous	1	common krait	0	Poisonous	1	I dont know	0	Poisonous	1	I dont know	0
45854.391412488425	42	19	3. කළුතර	වලල්ලාවිට	No	No	No	No	No	Yes	No	I dont know	0	I dont know	0	Python	1	Poisonous	0	I dont know	0	I dont know	0	I dont know	0	I dont know	0	Cobra	1	Poisonous	1	Russell's viper	0	Poisonous	1	I dont know	0	I dont know	0	I dont know	0	I dont know	0	Green pit viper	1	I dont know	0	I dont know	0
45855.415092164352	42	18	2. ගම්පහ	Divulapitiya	No	No	No	No	No	Yes	No	I dont know	0	I dont know	0	humped nose viper	0	Poisonous	0	I dont know	0	I dont know	0	I dont know	0	I dont know	0	Cobra	1	Poisonous	1	humped nose viper	1	Poisonous	1	Russell's viper	1	Poisonous	1	I dont know	0	I dont know	0	I dont know	0	I dont know	0	I dont know	0
45855.572349363429	27	3/12	1. කොළඹ	Boralesgamuwa MoH	No	No	No	No	No	Yes	No	Srilankan krait	0	Poisonous	0	Python	1	non poisonous	1	common krait	0	Poisonous	1	humped nose viper	0	Poisonous	1	Cobra	1	Poisonous	1	Saw scaled viper	0	Poisonous	1	Russell's viper	1	Poisonous	1	common krait	0	Poisonous	1	Green pit viper	1	non poisonous	0	Sea snake	1
45856.398365925925	44	19	2. ගම්පහ	මිගමුව	No	No	No	No	No	Yes	No	I dont know	0	I dont know	0	Python	1	non poisonous	1	Srilankan krait	1	Poisonous	1	common krait	1	Poisonous	1	Cobra	1	Poisonous	1	Russell's viper	0	Poisonous	1	Saw scaled viper	0	Poisonous	1	I dont know	0	I dont know	0	I dont know	0	I dont know	0	I dont know	0
45856.405085891209	28	2	2. ගම්පහ	මීගමුව	No	No	No	No	No	Yes	No	Srilankan krait	0	Poisonous	0	Python	1	non poisonous	1	common krait	0	Poisonous	1	common krait	1	Poisonous	1	Cobra	1	Poisonous	1	Saw scaled viper	0	Poisonous	1	Russell's viper	1	Poisonous	1	humped nose viper	0	Poisonous	1	Green pit viper	1	Poisonous	1	I dont know	0
45856.409278344909	45y	18y	3. කළුතර	බන්ඩාරගම	No	No	No	No	No	Yes	No	I dont know	0	Poisonous	0	Russell's viper	0	Poisonous	0	Russell's viper	0	Poisonous	1	I dont know	0	I dont know	0	Cobra	1	Poisonous	1	humped nose viper	1	I dont know	0	Python	0	Poisonous	1	I dont know	0	Poisonous	1	Green pit viper	1	Poisonous	1	I dont know	0
45856.526103530094	31	5	2. ගම්පහ	Mahara	No	No	No	No	No	Yes	No	I dont know	0	I dont know	0	Green pit viper	0	Poisonous	0	I dont know	0	I dont know	0	I dont know	0	I dont know	0	Cobra	1	Poisonous	1	Srilankan krait	0	Poisonous	1	Python	0	Poisonous	1	Saw scaled viper	1	Poisonous	1	humped nose viper	0	non poisonous	0	I dont know	0
45857.687311458329	28	4 month	1. කොළඹ	Kolonnawa	No	No	Yes	No	No	Yes	No	Cobra	0	Poisonous	0	Python	1	Poisonous	0	I dont know	0	I dont know	0	I dont know	0	I dont know	0	Cobra	1	Poisonous	1	humped nose viper	1	Poisonous	1	Python	0	non poisonous	0	I dont know	0	I dont know	0	Green pit viper	1	non poisonous	0	I dont know	0
45859.476447650464	32	3 1/2	1. කොළඹ	MOH Boralesgamuwa	No	No	No	No	No	Yes	No	Srilankan krait	0	Poisonous	0	Python	1	non poisonous	1	common krait	0	Poisonous	1	Srilankan krait	0	Poisonous	1	Cobra	1	Poisonous	1	Saw scaled viper	0	Poisonous	1	Saw scaled viper	0	Poisonous	1	humped nose viper	0	Poisonous	1	Green pit viper	1	non poisonous	0	Sea snake	1
45861.021274166662	43	20	1. කොළඹ		No	No	No	No	No	Yes	No	I dont know	0	I dont know	0	Python	1	I dont know	0	I dont know	0	I dont know	0	I dont know	0	I dont know	0	Cobra	1	Poisonous	1	Russell's viper	0	Poisonous	1	I dont know	0	I dont know	0	Saw scaled viper	1	Poisonous	1	I dont know	0	I dont know	0	I dont know	0
45602.527585162039	43	14	පොලොන්නරුව	මැදිරිගිරිය	No	No	No	No	No	Yes	No	I dont know	0	I dont know	0	Saw scaled viper	0	Poisonous	0	common krait	0	Poisonous	1	I dont know	0	I dont know	0	Cobra	1	Poisonous	1	Russell's viper	0	Poisonous	1	Python	0	non poisonous	0	I dont know	0	I dont know	0	Green pit viper	1	I dont know	0	I dont know	0
45602.527780462959	38	12	පොලොන්නරුව	මැදිරිගිරිය	No	No	No	No	No	Yes	No	I dont know	0	I dont know	0	Saw scaled viper	0	Poisonous	0	common krait	0	Poisonous	1	I dont know	0	I dont know	0	Cobra	1	Poisonous	1	Saw scaled viper	0	Poisonous	1	Python	0	non poisonous	0	I dont know	0	I dont know	0	Green pit viper	1	non poisonous	0	I dont know	0
45602.527909456017	38	12	පොලොන්නරුව	මැදිරිගිරිය	No	No	No	No	No	Yes	No	I dont know	0	I dont know	0	Saw scaled viper	0	Poisonous	0	common krait	0	Poisonous	1	I dont know	0	I dont know	0	Cobra	1	Poisonous	1	Russell's viper	0	Poisonous	1	Python	0	non poisonous	0	I dont know	0	I dont know	0	Green pit viper	1	I dont know	0	I dont know	0
45603.49627393519	අවුරුදු 30	අවුරුදු 6	පොලොන්නරුව	ලංකාපුර	No	No	No	No	No	Yes	No	Rat snake	1	non poisonous	1	Python	1	Poisonous	0	common krait	0	Poisonous	1	Srilankan krait	0	Poisonous	1	Cobra	1	Poisonous	1	Russell's viper	0	Poisonous	1	Saw scaled viper	0	Poisonous	1	humped nose viper	0	Poisonous	1	Green pit viper	1	non poisonous	0	Sea snake	1
45603.507166307871	54	20	පොලොන්නරුව	ලංකාපුර	No	No	No	No	No	Yes	No	I dont know	0	I dont know	0	Russell's viper	0	Poisonous	0	common krait	0	Poisonous	1	Srilankan krait	0	Poisonous	1	Cobra	1	Poisonous	1	humped nose viper	1	Poisonous	1	Russell's viper	1	Poisonous	1	Saw scaled viper	1	Poisonous	1	Green pit viper	1	non poisonous	0	I dont know	0
45614.888597060184	43	16	පොලොන්නරුව	මැදිරිගිරිය	No	No	No	No	No	Yes	No	I dont know	0	I dont know	0	Russell's viper	0	Poisonous	0	I dont know	0	I dont know	0	I dont know	0	I dont know	0	Cobra	1	Poisonous	1	I dont know	0	I dont know	0	I dont know	0	I dont know	0	I dont know	0	I dont know	0	Green pit viper	1	I dont know	0	I dont know	0
45615.497015138884	39	12	පොලොන්නරුව	තමන්කඩුව	No	No	No	No	No	Yes	No	I dont know	0	Poisonous	0	Python	1	Poisonous	0	common krait	0	Poisonous	1	Srilankan krait	0	Poisonous	1	I dont know	0	Poisonous	1	Russell's viper	0	Poisonous	1	Green pit viper	0	Poisonous	1	I dont know	0	I dont know	0	I dont know	0	I dont know	0	I dont know	0
45617.787947546298	34	7	පොලොන්නරුව	මැදිරිගිරිය	No	No	No	No	No	Yes	No	I dont know	0	Poisonous	0	Saw scaled viper	0	Poisonous	0	Srilankan krait	1	Poisonous	1	I dont know	0	I dont know	0	Cobra	1	Poisonous	1	Saw scaled viper	0	Poisonous	1	Python	0	Poisonous	1	Saw scaled viper	1	I dont know	0	I dont know	0	I dont know	0	I dont know	0
45631.469541388884	31	3	පොලොන්නරුව	වැලිකන්ද	No	No	No	No	No	Yes	No	I dont know	0	I dont know	0	I dont know	0	I dont know	0	I dont know	0	I dont know	0	I dont know	0	I dont know	0	Cobra	1	I dont know	0	I dont know	0	I dont know	0	I dont know	0	I dont know	0	I dont know	0	I dont know	0	I dont know	0	I dont know	0	I dont know	0
45631.470517638889	28	වසර 6	පොලොන්නරුව	වැලිකන්ද	No	No	No	No	No	Yes	No	I dont know	0	I dont know	0	Python	1	Poisonous	0	I dont know	0	I dont know	0	I dont know	0	I dont know	0	Cobra	1	Poisonous	1	I dont know	0	I dont know	0	I dont know	0	I dont know	0	I dont know	0	I dont know	0	I dont know	0	I dont know	0	I dont know	0
45631.497316018518	33	7	පොලොන්නරුව	වැලිකන්ද	No	No	No	No	No	Yes	No	I dont know	0	I dont know	0	Python	1	Poisonous	0	I dont know	0	I dont know	0	I dont know	0	I dont know	0	Cobra	1	Poisonous	1	Green pit viper	0	Poisonous	1	I dont know	0	I dont know	0	I dont know	0	I dont know	0	I dont know	0	I dont know	0	I dont know	0
45537.380801840278	45	22	1. අම්පාර	මහඔය	No	No	No	No	No	No	No	Srilankan krait	0	Poisonous	0	Python	1	I dont know	0	common krait	0	Poisonous	1	Srilankan krait	0	Poisonous	1	Cobra	1	Poisonous	1	common krait	0	Poisonous	1	common krait	0	Poisonous	1	Python	0	I dont know	0	Green pit viper	1	Poisonous	1	I dont know	0
45537.383889444449	48	25	1. අම්පාර	Ampara	No	No	No	No	No	No	No	Rat snake	1	non poisonous	1	Python	1	non poisonous	1	Srilankan krait	1	Poisonous	1	common krait	1	Poisonous	1	Cobra	1	Poisonous	1	Green pit viper	0	Poisonous	1	Saw scaled viper	0	Poisonous	1	I dont know	0	I dont know	0	I dont know	0	I dont know	0	I dont know	0
45562.340134247686	37	09	1. අම්පාර	දෙහිඅත්තකණ්ඩිය	No	No	No	No	No	Yes	No	I dont know	0	Poisonous	0	Python	1	Poisonous	0	Srilankan krait	1	Poisonous	1	I dont know	0	Poisonous	1	Cobra	1	Poisonous	1	I dont know	0	Poisonous	1	I dont know	0	Poisonous	1	I dont know	0	Poisonous	1	I dont know	0	Poisonous	1	I dont know	0
45571.287933750005	35	9	1. අම්පාර	Mahaoya	No	No	No	No	No	Yes	No	Srilankan krait	0	Poisonous	0	Python	1	non poisonous	1	I dont know	0	I dont know	0	I dont know	0	I dont know	0	Cobra	1	Poisonous	1	I dont know	0	I dont know	0	Russell's viper	1	Poisonous	1	Saw scaled viper	1	Poisonous	1	I dont know	0	I dont know	0	I dont know	0
45417.78801866898	39	17	மன்னார்	மன்னார்	No	No	No	No	No	No	No	I dont know	0	I dont know	0	Python	1	I dont know	0	I dont know	0	I dont know	0	I dont know	0	I dont know	0	I dont know	0	I dont know	0	I dont know	0	I dont know	0	I dont know	0	I dont know	0	I dont know	0	I dont know	0	I dont know	0	I dont know	0	I dont know	0
45417.793383090277	41	17	யாழ்ப்பாணம்	Kopay	No	No	No	No	No	Yes	No	Cobra	0	Poisonous	0	Python	1	non poisonous	1	Saw scale viper	0	Poisonous	1	I dont know	0	Poisonous	1	Cobra	1	Poisonous	1	Russell's viper	0	Poisonous	1	I dont know	0	I dont know	0	I dont know	0	I dont know	0	Green pit viper	1	non poisonous	0	I dont know	0
45418.860806412034	31	5	முல்லைத்தீவு	ஒட்டுசுட்டான்	No	No	No	No	No	No	No	I dont know	0	Poisonous	0	Python	1	Poisonous	0	Saw scale viper	0	Poisonous	1	humped nose viper	0	I dont know	0	I dont know	0	I dont know	0	I dont know	0	I dont know	0	I dont know	0	I dont know	0	I dont know	0	I dont know	0	Green pit viper	1	Poisonous	1	I dont know	0
45424.363727199074	32	6	யாழ்ப்பாணம்	Kopay	No	No	No	No	No	No	No	I dont know	0	Poisonous	0	Python	1	non poisonous	1	Saw scale viper	0	Poisonous	1	I dont know	0	Poisonous	1	Cobra	1	Poisonous	1	I dont know	0	Poisonous	1	I dont know	0	Poisonous	1	I dont know	0	I dont know	0	Green pit viper	1	Poisonous	1	humped nose viper	0
45424.797520208333	42	17	மன்னார்	மாந்தை மேற்கு	No	No	No	No	No	Yes	No	I dont know	0	I dont know	0	I dont know	0	I dont know	0	I dont know	0	I dont know	0	I dont know	0	I dont know	0	I dont know	0	I dont know	0	I dont know	0	I dont know	0	I dont know	0	I dont know	0	I dont know	0	I dont know	0	I dont know	0	I dont know	0	I dont know	0
45424.853897708337	55	22	யாழ்ப்பாணம்	MOH kopay	No	No	No	No	No	Yes	No	I dont know	0	Poisonous	0	I dont know	0	Poisonous	0	Saw scale viper	0	Poisonous	1	I dont know	0	I dont know	0	Cobra	1	Poisonous	1	I dont know	0	Poisonous	1	I dont know	0	I dont know	0	I dont know	0	I dont know	0	Green pit viper	1	I dont know	0	I dont know	0
45424.97462976852	42	16years	மன்னார்	MOH mannar	No	No	No	No	No	Yes	No	I dont know	0	I dont know	0	I dont know	0	I dont know	0	I dont know	0	I dont know	0	I dont know	0	I dont know	0	I dont know	0	I dont know	0	I dont know	0	I dont know	0	I dont know	0	I dont know	0	I dont know	0	I dont know	0	I dont know	0	I dont know	0	I dont know	0
45425.38691818287	46	15	மன்னார்	Mannar moh	No	No	No	No	No	Yes	No	I dont know	0	I dont know	0	Python	1	non poisonous	1	I dont know	0	I dont know	0	I dont know	0	I dont know	0	Cobra	1	Poisonous	1	I dont know	0	I dont know	0	I dont know	0	I dont know	0	I dont know	0	I dont know	0	I dont know	0	I dont know	0	I dont know	0
45425.548289675928	40வயது	17வருடங்கள்	மன்னார்	மன்னார்	No	No	No	No	No	Yes	No	I dont know	0	I dont know	0	I dont know	0	I dont know	0	I dont know	0	I dont know	0	I dont know	0	I dont know	0	I dont know	0	I dont know	0	I dont know	0	I dont know	0	I dont know	0	I dont know	0	I dont know	0	I dont know	0	Green pit viper	1	I dont know	0	I dont know	0
45425.826882291665	43yrs	18yrs	மன்னார்	Mannar	No	No	No	No	No	No	No	I dont know	0	I dont know	0	I dont know	0	I dont know	0	I dont know	0	I dont know	0	I dont know	0	I dont know	0	I dont know	0	I dont know	0	I dont know	0	I dont know	0	I dont know	0	I dont know	0	I dont know	0	I dont know	0	I dont know	0	I dont know	0	I dont know	0
45425.852514131941	40yrs	16	மன்னார்	Mannar	No	No	No	No	No	No	No	I dont know	0	I dont know	0	I dont know	0	I dont know	0	I dont know	0	I dont know	0	I dont know	0	I dont know	0	I dont know	0	I dont know	0	I dont know	0	I dont know	0	I dont know	0	I dont know	0	I dont know	0	I dont know	0	I dont know	0	I dont know	0	I dont know	0
45425.868466909727	41	16	மன்னார்	மாந்தை மேற்கு	No	No	No	No	No	Yes	No	I dont know	0	I dont know	0	I dont know	0	I dont know	0	I dont know	0	I dont know	0	I dont know	0	I dont know	0	I dont know	0	I dont know	0	I dont know	0	I dont know	0	I dont know	0	I dont know	0	I dont know	0	I dont know	0	I dont know	0	I dont know	0	I dont know	0
45426.401044814818	47	17	மன்னார்	Mannar	No	No	No	No	No	Yes	No	I dont know	0	I dont know	0	I dont know	0	I dont know	0	I dont know	0	I dont know	0	I dont know	0	I dont know	0	I dont know	0	I dont know	0	I dont know	0	I dont know	0	I dont know	0	I dont know	0	I dont know	0	I dont know	0	I dont know	0	I dont know	0	I dont know	0
45426.475267546295	39	17	யாழ்ப்பாணம்	Sandilipay	No	No	No	No	No	No	No	I dont know	0	I dont know	0	Russell's viper	0	Poisonous	0	Russell's viper	0	Poisonous	1	I dont know	0	I dont know	0	Cobra	1	Poisonous	1	I dont know	0	I dont know	0	Saw scale viper	0	Poisonous	1	I dont know	0	I dont know	0	I dont know	0	I dont know	0	I dont know	0
45426.518579062496	43 years	17 (years)	மன்னார்	Nanattan	No	No	No	No	No	No	No	I dont know	0	I dont know	0	I dont know	0	I dont know	0	I dont know	0	I dont know	0	I dont know	0	I dont know	0	I dont know	0	I dont know	0	I dont know	0	I dont know	0	I dont know	0	I dont know	0	I dont know	0	I dont know	0	I dont know	0	I dont know	0	I dont know	0
45426.77785859954	41	17	மன்னார்	நானாட்டான்	No	No	No	No	No	No	No	I dont know	0	I dont know	0	I dont know	0	I dont know	0	I dont know	0	I dont know	0	I dont know	0	I dont know	0	I dont know	0	I dont know	0	I dont know	0	I dont know	0	I dont know	0	I dont know	0	I dont know	0	I dont know	0	I dont know	0	I dont know	0	I dont know	0
45426.782513564816	40	12	யாழ்ப்பாணம்	Sandilipay moh	No	No	No	No	No	No	No	I dont know	0	Poisonous	0	Python	1	Poisonous	0	I dont know	0	I dont know	0	I dont know	0	I dont know	0	Cobra	1	Poisonous	1	humped nose viper	1	Poisonous	1	Python	0	Poisonous	1	I dont know	0	I dont know	0	Green pit viper	1	Poisonous	1	I dont know	0
45428.608913460645	45	17	மன்னார்	Mannar	No	No	No	No	No	No	No	I dont know	0	I dont know	0	I dont know	0	I dont know	0	I dont know	0	I dont know	0	I dont know	0	I dont know	0	Cobra	1	Poisonous	1	I dont know	0	I dont know	0	Saw scale viper	0	Poisonous	1	I dont know	0	I dont know	0	Green pit viper	1	I dont know	0	I dont know	0
45507.74086041667	36	11	மட்டக்களப்பு	Vellavely	No	No	No	No	No	Yes	No	Srilankan krait	0	I dont know	0	Python	1	non poisonous	1	I dont know	0	I dont know	0	I dont know	0	I dont know	0	Cobra	1	Poisonous	1	I dont know	0	I dont know	0	I dont know	0	I dont know	0	I dont know	0	I dont know	0	Green pit viper	1	Poisonous	1	I dont know	0
45508.592799479171	46years	22year	மட்டக்களப்பு	Vavunatheevu	No	No	Yes	No	No	Yes	No	I dont know	0	I dont know	0	Python	1	I dont know	0	I dont know	0	I dont know	0	I dont know	0	I dont know	0	Python	0	I dont know	0	I dont know	0	I dont know	0	Russell's viper	1	I dont know	0	I dont know	0	I dont know	0	Green pit viper	1	I dont know	0	I dont know	0
45508.735803125004	46years	22years	மட்டக்களப்பு	Vavunatheevu	No	No	Yes	Yes	No	Yes	No	I dont know	0	I dont know	0	Python	1	I dont know	0	I dont know	0	I dont know	0	I dont know	0	I dont know	0	Cobra	1	I dont know	0	I dont know	0	I dont know	0	I dont know	0	I dont know	0	I dont know	0	I dont know	0	Green pit viper	1	I dont know	0	I dont know	0
45508.800705810187	42	18	மட்டக்களப்பு	Batticaloa	No	No	No	No	No	Yes	No	I dont know	0	I dont know	0	Python	1	non poisonous	1	I dont know	0	I dont know	0	I dont know	0	I dont know	0	Cobra	1	Poisonous	1	I dont know	0	I dont know	0	Russell's viper	1	I dont know	0	I dont know	0	Poisonous	1	Green pit viper	1	Poisonous	1	I dont know	0
45509.419757939817	35	9	மட்டக்களப்பு	Oddamavadi	No	No	No	No	No	Yes	No	I dont know	0	I dont know	0	I dont know	0	I dont know	0	I dont know	0	I dont know	0	I dont know	0	I dont know	0	I dont know	0	I dont know	0	I dont know	0	I dont know	0	I dont know	0	I dont know	0	I dont know	0	I dont know	0	Green pit viper	1	Poisonous	1	I dont know	0
45509.514596550929	37	12	மட்டக்களப்பு	மட்டக்களப்பு	No	No	No	No	No	Yes	No	I dont know	0	I dont know	0	Python	1	non poisonous	1	I dont know	0	I dont know	0	I dont know	0	I dont know	0	Cobra	1	Poisonous	1	Russell's viper	0	Poisonous	1	I dont know	0	I dont know	0	I dont know	0	I dont know	0	Green pit viper	1	I dont know	0	I dont know	0
45509.521254513893	42	17	மட்டக்களப்பு	Paddippalai	No	No	No	No	No	Yes	No	I dont know	0	I dont know	0	I dont know	0	I dont know	0	I dont know	0	I dont know	0	I dont know	0	I dont know	0	Cobra	1	Poisonous	1	I dont know	0	I dont know	0	I dont know	0	I dont know	0	I dont know	0	I dont know	0	Green pit viper	1	Poisonous	1	I dont know	0
45509.560213842589	42	17	மட்டக்களப்பு	Batticaloa	No	No	No	No	No	No	No	Saw scale viper	0	I dont know	0	Python	1	non poisonous	1	Russell's viper	0	Poisonous	1	I dont know	0	I dont know	0	Cobra	1	Poisonous	1	I dont know	0	I dont know	0	I dont know	0	I dont know	0	I dont know	0	I dont know	0	Green pit viper	1	Poisonous	1	I dont know	0
45510.236226006949	34	10	மட்டக்களப்பு	Vellavely	No	No	No	No	No	Yes	No	I dont know	0	I dont know	0	Python	1	Poisonous	0	I dont know	0	I dont know	0	I dont know	0	Poisonous	1	Cobra	1	Poisonous	1	I dont know	0	Poisonous	1	I dont know	0	I dont know	0	I dont know	0	I dont know	0	Green pit viper	1	Poisonous	1	I dont know	0
45510.246227673611	30y	3y	மட்டக்களப்பு	Moh office kattankudy	No	No	No	No	No	Yes	No	I dont know	0	I dont know	0	I dont know	0	I dont know	0	I dont know	0	I dont know	0	I dont know	0	I dont know	0	Cobra	1	I dont know	0	I dont know	0	I dont know	0	I dont know	0	I dont know	0	I dont know	0	I dont know	0	Green pit viper	1	I dont know	0	I dont know	0
45510.390883831016	40வருடங்கள்	17 வருடங்கள்	மட்டக்களப்பு	மட்டக்களப்பபு	No	No	No	No	No	Yes	No	Rat snake	1	I dont know	0	humped nose viper	0	I dont know	0	Saw scale viper	0	I dont know	0	common krait	1	I dont know	0	Cobra	1	Poisonous	1	Russell's viper	0	I dont know	0	Python	0	I dont know	0	Sea snake	0	I dont know	0	Green pit viper	1	I dont know	0	Srilankan krait	0
45510.393021574069	53	29	மட்டக்களப்பு	Vellaveli	No	No	No	No	No	Yes	No	I dont know	0	I dont know	0	I dont know	0	I dont know	0	I dont know	0	I dont know	0	I dont know	0	I dont know	0	Cobra	1	Poisonous	1	I dont know	0	I dont know	0	I dont know	0	I dont know	0	I dont know	0	I dont know	0	Green pit viper	1	Poisonous	1	I dont know	0
45510.423216423616	40	17	மட்டக்களப்பு	களுவாஞ்சிகுடி	No	No	No	No	No	No	No	I dont know	0	I dont know	0	I dont know	0	Poisonous	0	I dont know	0	I dont know	0	I dont know	0	I dont know	0	Cobra	1	Poisonous	1	I dont know	0	I dont know	0	I dont know	0	I dont know	0	I dont know	0	I dont know	0	Green pit viper	1	Poisonous	1	I dont know	0
45510.439381539356	39	11	மட்டக்களப்பு	Eravur	No	No	No	No	No	No	No	humped nose viper	0	Poisonous	0	Python	1	Poisonous	0	Cobra	0	Poisonous	1	Cobra	0	Poisonous	1	Cobra	1	Poisonous	1	I dont know	0	I dont know	0	Python	0	Poisonous	1	I dont know	0	I dont know	0	Green pit viper	1	non poisonous	0	I dont know	0
45510.611742453708	41	09	மட்டக்களப்பு	kiran	No	No	No	No	No	No	No	humped nose viper	0	Poisonous	0	Russell's viper	0	Poisonous	0	I dont know	0	Poisonous	1	Saw scale viper	0	Poisonous	1	Cobra	1	Poisonous	1	I dont know	0	Poisonous	1	Python	0	I dont know	0	I dont know	0	I dont know	0	Green pit viper	1	I dont know	0	I dont know	0
45511.445789074074	58	32	மட்டக்களப்பு	kiran	No	No	No	No	No	Yes	No	I dont know	0	Poisonous	0	Russell's viper	0	Poisonous	0	humped nose viper	0	Poisonous	1	Saw scale viper	0	Poisonous	1	Cobra	1	Poisonous	1	I dont know	0	Poisonous	1	Python	0	Poisonous	1	I dont know	0	Poisonous	1	Green pit viper	1	Poisonous	1	I dont know	0
45511.733498148147	51	23	மட்டக்களப்பு	Kalmunthal	No	No	Yes	No	No	Yes	No	I dont know	0	Poisonous	0	I dont know	0	Poisonous	0	I dont know	0	Poisonous	1	I dont know	0	Poisonous	1	Cobra	1	Poisonous	1	I dont know	0	Poisonous	1	Python	0	Poisonous	1	I dont know	0	Poisonous	1	Green pit viper	1	Poisonous	1	I dont know	0
45517.520753067132	55	17	திருகோணமலை	மூதூர்	No	No	No	No	No	Yes	No	Saw scale viper	0	Poisonous	0	Python	1	Poisonous	0	I dont know	0	Poisonous	1	Saw scale viper	0	Poisonous	1	Cobra	1	Poisonous	1	I dont know	0	Poisonous	1	Sea snake	0	I dont know	0	I dont know	0	I dont know	0	Green pit viper	1	I dont know	0	I dont know	0
45517.523745081024	42	17	திருகோணமலை	மூதார்	No	No	No	No	No	Yes	No	Rat snake	1	I dont know	0	Russell's viper	0	Poisonous	0	I dont know	0	Poisonous	1	Srilankan krait	0	Poisonous	1	Cobra	1	Poisonous	1	Saw scale viper	0	Poisonous	1	Russell's viper	1	Poisonous	1	Russell's viper	0	Poisonous	1	Green pit viper	1	non poisonous	0	I dont know	0
45517.539378553236	41	17	திருகோணமலை	மூதூர்	No	No	No	No	No	Yes	No	I dont know	0	Poisonous	0	Russell's viper	0	Poisonous	0	humped nose viper	0	Poisonous	1	Saw scale viper	0	Poisonous	1	Cobra	1	Poisonous	1	I dont know	0	Poisonous	1	I dont know	0	I dont know	0	I dont know	0	I dont know	0	Green pit viper	1	I dont know	0	I dont know	0
45525.513081793979	43	16	திருகோணமலை	Thampalakamam	No	No	No	No	No	Yes	No	I dont know	0	I dont know	0	Python	1	non poisonous	1	Srilankan krait	1	Poisonous	1	Srilankan krait	0	Poisonous	1	Cobra	1	Poisonous	1	I dont know	0	I dont know	0	Russell's viper	1	Poisonous	1	I dont know	0	I dont know	0	Green pit viper	1	I dont know	0	I dont know	0
45526.49792037037	34years	9years	திருகோணமலை	MOH UPPUVELI	No	No	No	No	No	Yes	No	I dont know	0	I dont know	0	Python	1	Poisonous	0	I dont know	0	I dont know	0	I dont know	0	I dont know	0	I dont know	0	I dont know	0	I dont know	0	I dont know	0	Python	0	Poisonous	1	I dont know	0	I dont know	0	Green pit viper	1	Poisonous	1	I dont know	0
45526.720671979172	40	17	திருகோணமலை	KINNIYA	No	No	Yes	No	No	Yes	No	Saw scale viper	0	I dont know	0	Python	1	Poisonous	0	I dont know	0	I dont know	0	I dont know	0	I dont know	0	I dont know	0	I dont know	0	I dont know	0	I dont know	0	Python	0	Poisonous	1	I dont know	0	I dont know	0	Green pit viper	1	Poisonous	1	I dont know	0
45852.53285103009	40	14	யாழ்ப்பாணம்	Moh office Sandilipay	No	No	No	No	No	Yes	No	I dont know	0	I dont know	0	I dont know	0	I dont know	0	I dont know	0	I dont know	0	I dont know	0	I dont know	0	I dont know	0	I dont know	0	I dont know	0	I dont know	0	I dont know	0	I dont know	0	I dont know	0	I dont know	0	I dont know	0	I dont know	0	I dont know	0
45852.638096064809	36	13	யாழ்ப்பாணம்	Sandilipay	No	No	No	No	No	Yes	No	Rat snake	1	Poisonous	0	I dont know	0	I dont know	0	I dont know	0	I dont know	0	I dont know	0	I dont know	0	Cobra	1	Poisonous	1	I dont know	0	I dont know	0	I dont know	0	I dont know	0	Saw scale viper	0	I dont know	0	Green pit viper	1	I dont know	0	I dont know	0
45852.661149594904	36	16	யாழ்ப்பாணம்	MOH sandilipay	No	No	Yes	No	No	Yes	No	humped nose viper	0	Poisonous	0	Saw scale viper	0	Poisonous	0	I dont know	0	I dont know	0	I dont know	0	I dont know	0	Cobra	1	Poisonous	1	I dont know	0	I dont know	0	I dont know	0	I dont know	0	I dont know	0	I dont know	0	Green pit viper	1	Poisonous	1	I dont know	0
45852.698059155096	42	18	யாழ்ப்பாணம்	Sandilipay	No	No	No	No	No	No	No	I dont know	0	I dont know	0	Python	1	non poisonous	1	I dont know	0	I dont know	0	I dont know	0	I dont know	0	I dont know	0	Poisonous	1	I dont know	0	I dont know	0	Srilankan krait	0	Poisonous	1	I dont know	0	I dont know	0	Green pit viper	1	I dont know	0	I dont know	0
45859.634106701385	27	3 months	முல்லைத்தீவு	Puthukkudiyiruppu	No	No	No	No	No	Yes	No	I dont know	0	I dont know	0	I dont know	0	I dont know	0	I dont know	0	I dont know	0	I dont know	0	I dont know	0	Cobra	1	Poisonous	1	I dont know	0	I dont know	0	I dont know	0	I dont know	0	I dont know	0	I dont know	0	Green pit viper	1	Poisonous	1	I dont know	0
45859.652297766203	30	7	மன்னார்	Madhu	No	No	Yes	No	No	Yes	No	I dont know	0	I dont know	0	Python	1	Poisonous	0	I dont know	0	non poisonous	0	I dont know	0	Poisonous	1	Cobra	1	Poisonous	1	Russell's viper	0	Poisonous	1	I dont know	0	Poisonous	1	I dont know	0	Poisonous	1	I dont know	0	I dont know	0	I dont know	0
45866.485058090278	43	18	மன்னார்	Nanatan	No	No	Yes	No	No	Yes	No	I dont know	0	I dont know	0	Python	1	Poisonous	0	I dont know	0	I dont know	0	I dont know	0	I dont know	0	I dont know	0	I dont know	0	I dont know	0	I dont know	0	I dont know	0	I dont know	0	I dont know	0	I dont know	0	I dont know	0	I dont know	0	I dont know	0
45507.658825185186	34	9	15. මඩකලපුව	වෙල්ලාවෙලි	No	No	No	No	Yes	Yes	No	I dont know	0	I dont know	0	Saw scaled viper	0	Poisonous	0	Srilankan krait	1	Poisonous	1	Green pit viper	0	Poisonous	1	Cobra	1	Poisonous	1	Russell's viper	0	Poisonous	1	Saw scaled viper	0	Poisonous	1	humped nose viper	0	Poisonous	1	I dont know	0	I dont know	0	I dont know	0
45687.297108287035	30	5	20. අනුරාධපුරය	කැබිතිගොල්ලෑව	No	No	No	No	Yes	Yes	No	Srilankan krait	0	Poisonous	0	Python	1	non poisonous	1	Srilankan krait	1	Poisonous	1	Cobra	0	Poisonous	1	Cobra	1	Poisonous	1	humped nose viper	1	Poisonous	1	Python	0	I dont know	0	Russell's viper	0	Poisonous	1	Green pit viper	1	I dont know	0	Saw scaled viper	0
45688.33596621528	29	4	20. අනුරාධපුරය	Nochchiyagama	No	No	No	No	Yes	Yes	No	Srilankan krait	0	Poisonous	0	Python	1	non poisonous	1	Srilankan krait	1	Poisonous	1	common krait	1	Poisonous	1	Cobra	1	Poisonous	1	humped nose viper	1	Poisonous	1	Russell's viper	1	Poisonous	1	Saw scaled viper	1	Poisonous	1	Sea snake	0	I dont know	0	I dont know	0
45697.049930914349	29	2	6. නුවරඑළිය	නුවරඑළිය	No	No	Yes	Yes	Yes	Yes	No	I dont know	0	I dont know	0	I dont know	0	I dont know	0	I dont know	0	I dont know	0	I dont know	0	I dont know	0	Cobra	1	Poisonous	1	Saw scaled viper	0	Poisonous	1	Saw scaled viper	0	Poisonous	1	I dont know	0	I dont know	0	I dont know	0	I dont know	0	I dont know	0
45705.602153865737	34	9	23. මොණරාගල	Madulla	No	No	No	No	Yes	Yes	No	I dont know	0	I dont know	0	Russell's viper	0	Poisonous	0	Srilankan krait	1	Poisonous	1	humped nose viper	0	Poisonous	1	Cobra	1	Poisonous	1	I dont know	0	I dont know	0	I dont know	0	I dont know	0	I dont know	0	I dont know	0	I dont know	0	I dont know	0	I dont know	0
45850.509225104164	33	4	19. පුත්තලම	ආණමඩුව	No	No	No	No	Yes	Yes	No	common krait	0	Poisonous	0	Russell's viper	0	Poisonous	0	Srilankan krait	1	Poisonous	1	humped nose viper	0	Poisonous	1	Cobra	1	Poisonous	1	Saw scaled viper	0	Poisonous	1	Python	0	Poisonous	1	Saw scaled viper	1	Poisonous	1	I dont know	0	I dont know	0	I dont know	0
45852.534144652775	31Y	02 years 02 months	13. වවුනියාව	සෞඛ්‍ය වෛද්‍ය නිළධාරි කාර්‍යලය,ඉරට්ටපෙරියකුලම ,වව්නියාව දකුණ	No	No	No	No	Yes	Yes	No	I dont know	0	I dont know	0	Saw scaled viper	0	Poisonous	0	Srilankan krait	1	Poisonous	1	common krait	1	Poisonous	1	Cobra	1	Poisonous	1	Russell's viper	0	Poisonous	1	Russell's viper	1	Poisonous	1	humped nose viper	0	Poisonous	1	Green pit viper	1	Poisonous	1	Sea snake	1
45854.438686493057	47	25	2. ගම්පහ	බියගම	No	No	No	No	Yes	Yes	No	I dont know	0	Poisonous	0	Python	1	non poisonous	1	I dont know	0	Poisonous	1	I dont know	0	Poisonous	1	Cobra	1	Poisonous	1	Russell's viper	0	Poisonous	1	I dont know	0	Poisonous	1	I dont know	0	Poisonous	1	I dont know	0	I dont know	0	I dont know	0
45854.51422430556	31	5	3. කළුතර	Moh Office -panadura	No	No	No	No	Yes	Yes	No	I dont know	0	Poisonous	0	Python	1	non poisonous	1	Cobra	0	Poisonous	1	common krait	1	Poisonous	1	Cobra	1	Poisonous	1	Russell's viper	0	Poisonous	1	Python	0	non poisonous	0	common krait	0	Poisonous	1	Green pit viper	1	Poisonous	1	I dont know	0
45562.18442719907	38	9	1. අම්පාර	Delhiattakandiya	No	No	No	No	Yes	Yes	No	Rat snake	1	non poisonous	1	Python	1	non poisonous	1	Srilankan krait	1	Poisonous	1	common krait	1	Poisonous	1	Cobra	1	Poisonous	1	Russell's viper	0	Poisonous	1	Saw scaled viper	0	Poisonous	1	Green pit viper	0	Poisonous	1	Green pit viper	1	Poisonous	1	I dont know	0
45511.002177835646	45	22	மட்டக்களப்பு	ஒட்டமாவடி	No	No	Yes	No	Yes	Yes	No	I dont know	0	Poisonous	0	Russell's viper	0	Poisonous	0	I dont know	0	I dont know	0	I dont know	0	I dont know	0	Cobra	1	Poisonous	1	I dont know	0	I dont know	0	Python	0	Poisonous	1	I dont know	0	I dont know	0	I dont know	0	Poisonous	1	I dont know	0
45524.43640392361	32	4	14. මුලතිව්	වැලිඔය	No	No	No	No	No	Yes	No	I dont know	0	Poisonous	0	Python	1	non poisonous	1	common krait	0	Poisonous	1	Srilankan krait	0	Poisonous	1	Cobra	1	Poisonous	1	Saw scaled viper	0	Poisonous	1	Russell's viper	1	Poisonous	1	Srilankan krait	0	Poisonous	1	Green pit viper	1	Poisonous	1	humped nose viper	0
45524.49019971065	29	6	5. මාතලේ	අබන්ගග කෝරළේ	No	No	No	No	No	Yes	No	I dont know	0	I dont know	0	Python	1	non poisonous	1	common krait	0	Poisonous	1	I dont know	0	I dont know	0	Cobra	1	Poisonous	1	Saw scaled viper	0	Poisonous	1	Russell's viper	1	Poisonous	1	I dont know	0	I dont know	0	Green pit viper	1	Poisonous	1	Sea snake	1
45541.524451458332	36යි	10යි	7. ගාල්ල	කරන්දෙණිය	No	No	No	No	No	No	No	Rat snake	1	non poisonous	1	Python	1	Poisonous	0	Srilankan krait	1	Poisonous	1	humped nose viper	0	Poisonous	1	Cobra	1	Poisonous	1	Python	0	Poisonous	1	Russell's viper	1	Poisonous	1	Saw scaled viper	1	Poisonous	1	Green pit viper	1	Poisonous	1	I dont know	0
45560.682892152778	37	9	16. අම්පාර	අම්පාර	No	No	Yes	No	No	Yes	No	Rat snake	1	non poisonous	1	Python	1	non poisonous	1	Srilankan krait	1	Poisonous	1	common krait	1	Poisonous	1	Cobra	1	Poisonous	1	Russell's viper	0	Poisonous	1	Saw scaled viper	0	Poisonous	1	Russell's viper	0	Poisonous	1	Green pit viper	1	Poisonous	1	Sea snake	1
45571.421408483795	32	9	16. අම්පාර	අම්පාර	No	No	No	No	No	Yes	No	humped nose viper	0	Poisonous	0	Python	1	non poisonous	1	Srilankan krait	1	Poisonous	1	common krait	1	Poisonous	1	Cobra	1	Poisonous	1	Russell's viper	0	Poisonous	1	Saw scaled viper	0	Poisonous	1	Green pit viper	0	Poisonous	1	I dont know	0	I dont know	0	Rat snake	0
45572.162999398148	52	23	16. අම්පාර	Uhana	No	No	No	No	No	Yes	No	Srilankan krait	0	non poisonous	1	Python	1	Poisonous	0	Russell's viper	0	Poisonous	1	Saw scaled viper	0	Poisonous	1	Cobra	1	Poisonous	1	humped nose viper	1	Poisonous	1	Russell's viper	1	Poisonous	1	Saw scaled viper	1	Poisonous	1	Green pit viper	1	Poisonous	1	I dont know	0
45687.27861681713	29y	1y	20. අනුරාධපුරය	Horowpothana	No	No	No	No	No	Yes	No	Srilankan krait	0	Poisonous	0	I dont know	0	Poisonous	0	common krait	0	non poisonous	0	common krait	1	non poisonous	0	Cobra	1	Poisonous	1	humped nose viper	1	Poisonous	1	Russell's viper	1	Poisonous	1	I dont know	0	I dont know	0	Green pit viper	1	non poisonous	0	I dont know	0
45687.322751296291	30	06	20. අනුරාධපුරය	Nochchiyagama	No	No	No	No	No	Yes	No	I dont know	0	I dont know	0	Python	1	Poisonous	0	Srilankan krait	1	Poisonous	1	common krait	1	Poisonous	1	Cobra	1	Poisonous	1	I dont know	0	I dont know	0	Russell's viper	1	Poisonous	1	Saw scaled viper	1	Poisonous	1	Green pit viper	1	Poisonous	1	Sea snake	1
45688.147694988424	40	12	20. අනුරාධපුරය	ගල්නෑව	No	No	No	No	No	Yes	No	Cobra	0	Poisonous	0	Python	1	non poisonous	1	Srilankan krait	1	Poisonous	1	I dont know	0	I dont know	0	Cobra	1	Poisonous	1	humped nose viper	1	Poisonous	1	Russell's viper	1	Poisonous	1	I dont know	0	I dont know	0	Green pit viper	1	Poisonous	1	I dont know	0
45688.273526168981	30	3	20. අනුරාධපුරය	Thambuththegama	No	No	No	No	No	Yes	No	humped nose viper	0	Poisonous	0	Saw scaled viper	0	Poisonous	0	common krait	0	Poisonous	1	common krait	1	Poisonous	1	Cobra	1	Poisonous	1	Russell's viper	0	Poisonous	1	Green pit viper	0	Poisonous	1	I dont know	0	I dont know	0	I dont know	0	I dont know	0	I dont know	0
45690.422039687503	29	6y	20. අනුරාධපුරය	පලාගල	No	No	No	No	No	Yes	No	Srilankan krait	0	Poisonous	0	Python	1	non poisonous	1	common krait	0	Poisonous	1	I dont know	0	Poisonous	1	Cobra	1	Poisonous	1	humped nose viper	1	non poisonous	0	Russell's viper	1	Poisonous	1	Saw scaled viper	1	Poisonous	1	Green pit viper	1	Poisonous	1	Sea snake	1
45695.323598078699	41	11	5. මාතලේ	ලග්ගල	No	No	No	No	No	Yes	No	Srilankan krait	0	Poisonous	0	Python	1	I dont know	0	common krait	0	Poisonous	1	humped nose viper	0	I dont know	0	Cobra	1	Poisonous	1	Saw scaled viper	0	Poisonous	1	Russell's viper	1	Poisonous	1	I dont know	0	I dont know	0	Green pit viper	1	Poisonous	1	Sea snake	1
45695.746638229168	40	10	5. මාතලේ	Dabulla	No	No	No	No	No	No	No	Rat snake	1	I dont know	0	Python	1	Poisonous	0	Srilankan krait	1	Poisonous	1	I dont know	0	I dont know	0	Cobra	1	Poisonous	1	Russell's viper	0	Poisonous	1	Saw scaled viper	0	Poisonous	1	I dont know	0	I dont know	0	Green pit viper	1	Poisonous	1	I dont know	0
45696.160130972217	43	18	5. මාතලේ		No	No	Yes	No	No	Yes	No	Rat snake	1	non poisonous	1	Russell's viper	0	Poisonous	0	Srilankan krait	1	Poisonous	1	common krait	1	Poisonous	1	Cobra	1	Poisonous	1	Saw scaled viper	0	Poisonous	1	I dont know	0	Poisonous	1	Saw scaled viper	1	Poisonous	1	Green pit viper	1	Poisonous	1	Sea snake	1
45696.29405773148	31	7	6. නුවරඑළිය	රාගල	No	No	No	No	No	Yes	No	I dont know	0	I dont know	0	Russell's viper	0	Poisonous	0	Srilankan krait	1	Poisonous	1	common krait	1	Poisonous	1	Cobra	1	Poisonous	1	Saw scaled viper	0	Poisonous	1	Russell's viper	1	Poisonous	1	Saw scaled viper	1	Poisonous	1	Green pit viper	1	non poisonous	0	humped nose viper	0
45698.386764525465	30	5	6. නුවරඑළිය	MOH kotagala	No	No	No	No	No	No	No	Srilankan krait	0	Poisonous	0	Python	1	non poisonous	1	Srilankan krait	1	Poisonous	1	Srilankan krait	0	Poisonous	1	Cobra	1	Poisonous	1	humped nose viper	1	Poisonous	1	Saw scaled viper	0	Poisonous	1	Russell's viper	0	Poisonous	1	I dont know	0	I dont know	0	Rat snake	0
45699.347643958332	38 y	12y	22. බදුල්ල	Mahiyanganaya	No	No	No	No	No	Yes	No	Rat snake	1	non poisonous	1	Python	1	non poisonous	1	humped nose viper	0	Poisonous	1	Srilankan krait	0	Poisonous	1	Cobra	1	Poisonous	1	Russell's viper	0	Poisonous	1	Saw scaled viper	0	Poisonous	1	common krait	0	Poisonous	1	Green pit viper	1	Poisonous	1	Sea snake	1
45701.506148078704	30	3 හමාරයි	22. බදුල්ල	කන්දකැටිය	No	No	No	No	No	Yes	No	Cobra	0	Poisonous	0	Python	1	Poisonous	0	I dont know	0	Poisonous	1	Srilankan krait	0	Poisonous	1	Cobra	1	Poisonous	1	Green pit viper	0	Poisonous	1	Python	0	Poisonous	1	Saw scaled viper	1	Poisonous	1	humped nose viper	0	Poisonous	1	common krait	0
45705.434233067128	42	18years	23. මොණරාගල	Monaragala	No	No	No	No	No	Yes	No	Srilankan krait	0	Poisonous	0	Python	1	non poisonous	1	humped nose viper	0	non poisonous	0	Srilankan krait	0	Poisonous	1	Cobra	1	Poisonous	1	Saw scaled viper	0	Poisonous	1	Russell's viper	1	Poisonous	1	Russell's viper	0	Poisonous	1	Green pit viper	1	Poisonous	1	I dont know	0
45708.64812489583	62	32	7. ගාල්ල	Hikkaduwa	No	No	No	No	No	No	No	Saw scaled viper	0	Poisonous	0	Python	1	non poisonous	1	Srilankan krait	1	Poisonous	1	humped nose viper	0	Poisonous	1	Cobra	1	Poisonous	1	Russell's viper	0	Poisonous	1	Green pit viper	0	Poisonous	1	Saw scaled viper	1	Poisonous	1	common krait	0	Poisonous	1	Sea snake	1
45771.444949282406	33	5	7. ගාල්ල	හික්කඩුව	No	No	No	No	No	Yes	No	Rat snake	1	non poisonous	1	Python	1	non poisonous	1	common krait	0	Poisonous	1	Srilankan krait	0	Poisonous	1	Cobra	1	Poisonous	1	humped nose viper	1	Poisonous	1	Russell's viper	1	Poisonous	1	Saw scaled viper	1	Poisonous	1	Green pit viper	1	non poisonous	0	I dont know	0
45771.631940868057	45	21	7. ගාල්ල	Karandeniya	No	No	No	No	No	Yes	No	Rat snake	1	non poisonous	1	Russell's viper	0	Poisonous	0	humped nose viper	0	Poisonous	1	I dont know	0	Poisonous	1	Cobra	1	Poisonous	1	I dont know	0	I dont know	0	Python	0	Poisonous	1	Srilankan krait	0	Poisonous	1	Green pit viper	1	Poisonous	1	Saw scaled viper	0
45793.746606238426	56	27	8. මාතර	අතුරලිය	No	No	No	No	No	Yes	No	Rat snake	1	non poisonous	1	Python	1	non poisonous	1	Srilankan krait	1	Poisonous	1	common krait	1	Poisonous	1	Cobra	1	Poisonous	1	Srilankan krait	0	Poisonous	1	Saw scaled viper	0	Poisonous	1	Green pit viper	0	Poisonous	1	Green pit viper	1	Poisonous	1	Sea snake	1
45794.207425787041	45	18	8. මාතර	Thihagoda	No	No	No	No	No	Yes	No	humped nose viper	0	Poisonous	0	Russell's viper	0	Poisonous	0	Srilankan krait	1	Poisonous	1	humped nose viper	0	Poisonous	1	Cobra	1	Poisonous	1	Saw scaled viper	0	Poisonous	1	I dont know	0	Poisonous	1	Saw scaled viper	1	Poisonous	1	Green pit viper	1	non poisonous	0	common krait	0
45798.533192476854	30	5	8. මාතර	Moh mulatiyana	No	No	No	No	No	Yes	No	Sea snake	0	non poisonous	1	Python	1	Poisonous	0	common krait	0	Poisonous	1	Srilankan krait	0	Poisonous	1	Cobra	1	Poisonous	1	Python	0	Poisonous	1	Python	0	Poisonous	1	Sea snake	0	non poisonous	0	I dont know	0	non poisonous	0	Sea snake	1
45798.565448518522	31	5	8. මාතර	මුලටියන	No	No	Yes	No	No	Yes	No	Cobra	0	Poisonous	0	Python	1	Poisonous	0	Srilankan krait	1	non poisonous	0	I dont know	0	I dont know	0	Cobra	1	Poisonous	1	humped nose viper	1	Poisonous	1	Russell's viper	1	Poisonous	1	humped nose viper	0	Poisonous	1	Green pit viper	1	Poisonous	1	Srilankan krait	0
45798.633350034725	30	5	8. මාතර	Mulatiyana	No	No	No	No	No	Yes	No	Rat snake	1	non poisonous	1	Python	1	Poisonous	0	common krait	0	Poisonous	1	humped nose viper	0	Poisonous	1	Cobra	1	Poisonous	1	Russell's viper	0	Poisonous	1	Saw scaled viper	0	Poisonous	1	common krait	0	Poisonous	1	Green pit viper	1	Poisonous	1	humped nose viper	0
45799.429946192133	33	8	8. මාතර	අකුරැස්ස	No	No	No	No	No	Yes	No	Srilankan krait	0	Poisonous	0	Python	1	Poisonous	0	Saw scaled viper	0	Poisonous	1	common krait	1	Poisonous	1	Cobra	1	Poisonous	1	Russell's viper	0	Poisonous	1	I dont know	0	I dont know	0	Saw scaled viper	1	Poisonous	1	Green pit viper	1	non poisonous	0	Sea snake	1
45800.46318366898	31	5	4. මහනුවර	Galaha	No	No	No	No	No	Yes	No	humped nose viper	0	Poisonous	0	Python	1	Poisonous	0	Srilankan krait	1	Poisonous	1	common krait	1	I dont know	0	Cobra	1	Poisonous	1	Saw scaled viper	0	Poisonous	1	Python	0	Poisonous	1	Russell's viper	0	Poisonous	1	Green pit viper	1	Poisonous	1	common krait	0
45805.319730266201	29	මාස 2	9. හම්බන්තොට	සූරියවැව	No	No	No	No	No	Yes	No	Rat snake	1	non poisonous	1	Python	1	non poisonous	1	Srilankan krait	1	Poisonous	1	common krait	1	Poisonous	1	Cobra	1	Poisonous	1	humped nose viper	1	Poisonous	1	Russell's viper	1	Poisonous	1	Saw scaled viper	1	Poisonous	1	Green pit viper	1	Poisonous	1	Sea snake	1
45810.44102820602	31	7	4. මහනුවර	මැදදුබ්බර	No	No	No	No	No	No	No	I dont know	0	I dont know	0	Python	1	Poisonous	0	Srilankan krait	1	Poisonous	1	common krait	1	Poisonous	1	Cobra	1	Poisonous	1	Russell's viper	0	Poisonous	1	Russell's viper	1	Poisonous	1	Saw scaled viper	1	Poisonous	1	Green pit viper	1	Poisonous	1	Srilankan krait	0
45841.396678194447	38	13	19. පුත්තලම	පුත්තලම	No	No	No	No	No	Yes	No	I dont know	0	I dont know	0	Srilankan krait	0	non poisonous	1	humped nose viper	0	non poisonous	0	Saw scaled viper	0	non poisonous	0	Cobra	1	Poisonous	1	Russell's viper	0	Poisonous	1	Green pit viper	0	Poisonous	1	Saw scaled viper	1	Poisonous	1	Green pit viper	1	Poisonous	1	humped nose viper	0
45841.39924918981	30	2 yrs	19. පුත්තලම	Puttalam	No	No	No	No	No	Yes	No	I dont know	0	I dont know	0	I dont know	0	I dont know	0	I dont know	0	I dont know	0	I dont know	0	I dont know	0	Cobra	1	Poisonous	1	humped nose viper	1	Poisonous	1	Saw scaled viper	0	Poisonous	1	I dont know	0	I dont know	0	Green pit viper	1	Poisonous	1	Sea snake	1
45841.4012959838	27	03	19. පුත්තලම	පුත්තලම	No	No	No	No	No	Yes	No	Srilankan krait	0	Poisonous	0	Python	1	Poisonous	0	Srilankan krait	1	Poisonous	1	common krait	1	Poisonous	1	Cobra	1	Poisonous	1	Russell's viper	0	Poisonous	1	Russell's viper	1	Poisonous	1	Saw scaled viper	1	Poisonous	1	Green pit viper	1	non poisonous	0	common krait	0
45841.405054560186	42	13pp	19. පුත්තලම	Puttalam	No	No	No	No	No	Yes	No	I dont know	0	Poisonous	0	I dont know	0	Poisonous	0	I dont know	0	Poisonous	1	I dont know	0	Poisonous	1	Cobra	1	Poisonous	1	humped nose viper	1	Poisonous	1	Russell's viper	1	Poisonous	1	I dont know	0	Poisonous	1	Green pit viper	1	Poisonous	1	I dont know	0
45842.265832789351	50yrs	20	19. පුත්තලම	Nattandiya	No	No	No	No	No	No	No	Srilankan krait	0	Poisonous	0	Python	1	Poisonous	0	Cobra	0	Poisonous	1	humped nose viper	0	non poisonous	0	Cobra	1	Poisonous	1	Russell's viper	0	Poisonous	1	Green pit viper	0	Poisonous	1	Saw scaled viper	1	Poisonous	1	Green pit viper	1	Poisonous	1	I dont know	0
45847.398700914353	27	මාස 3	25. කෑගල්ල	වරකාපොල	No	No	No	No	No	Yes	No	Rat snake	1	non poisonous	1	Python	1	Poisonous	0	I dont know	0	I dont know	0	Srilankan krait	0	Poisonous	1	Cobra	1	Poisonous	1	humped nose viper	1	Poisonous	1	Saw scaled viper	0	Poisonous	1	common krait	0	Poisonous	1	Green pit viper	1	Poisonous	1	I dont know	0
45847.673618078705	31	3	24. රත්නපුර	Balangoda	No	No	No	No	No	Yes	No	Rat snake	1	non poisonous	1	Python	1	non poisonous	1	Srilankan krait	1	Poisonous	1	I dont know	0	I dont know	0	Cobra	1	Poisonous	1	Saw scaled viper	0	Poisonous	1	Saw scaled viper	0	Poisonous	1	Russell's viper	0	Poisonous	1	I dont know	0	I dont know	0	I dont know	0
45847.7140205787	29	3 month	25. කෑගල්ල	යටියන්තොට	No	No	No	No	No	Yes	No	Rat snake	1	non poisonous	1	Python	1	Poisonous	0	common krait	0	Poisonous	1	Srilankan krait	0	Poisonous	1	Cobra	1	Poisonous	1	Saw scaled viper	0	Poisonous	1	Russell's viper	1	Poisonous	1	Saw scaled viper	1	Poisonous	1	Green pit viper	1	Poisonous	1	Sea snake	1
45848.509085706013	32	5	25. කෑගල්ල	යටියන්තොට	No	No	No	No	No	No	No	Rat snake	1	non poisonous	1	Python	1	Poisonous	0	common krait	0	Poisonous	1	Srilankan krait	0	Poisonous	1	Cobra	1	Poisonous	1	Saw scaled viper	0	Poisonous	1	Russell's viper	1	Poisonous	1	Green pit viper	0	Poisonous	1	Green pit viper	1	Poisonous	1	common krait	0
45848.52148826389	29	4	19. පුත්තලම	Kalpitiya	No	No	No	No	No	Yes	No	Rat snake	1	non poisonous	1	Python	1	Poisonous	0	common krait	0	Poisonous	1	Srilankan krait	0	Poisonous	1	Cobra	1	Poisonous	1	humped nose viper	1	Poisonous	1	Russell's viper	1	Poisonous	1	Saw scaled viper	1	Poisonous	1	Green pit viper	1	Poisonous	1	Sea snake	1
45849.309573287042	30 years	7years	18. කුරුණෑගල	Anamaduwa	No	No	No	No	No	Yes	No	Srilankan krait	0	Poisonous	0	Russell's viper	0	Poisonous	0	humped nose viper	0	Poisonous	1	common krait	1	Poisonous	1	Cobra	1	Poisonous	1	Saw scaled viper	0	Poisonous	1	Python	0	Poisonous	1	Saw scaled viper	1	Poisonous	1	Green pit viper	1	Poisonous	1	Sea snake	1
45849.32683637731	29 y	3 months	25. කෑගල්ල	Yatiyanthota	No	No	No	No	No	Yes	No	I dont know	0	Poisonous	0	Python	1	Poisonous	0	Cobra	0	Poisonous	1	I dont know	0	Poisonous	1	Cobra	1	Poisonous	1	humped nose viper	1	Poisonous	1	Saw scaled viper	0	Poisonous	1	Russell's viper	0	Poisonous	1	Green pit viper	1	Poisonous	1	I dont know	0
45849.795251597221	33	4	18. කුරුණෑගල	Moh kuliyapitiya	No	No	No	No	No	Yes	No	Rat snake	1	non poisonous	1	Python	1	non poisonous	1	Srilankan krait	1	Poisonous	1	common krait	1	Poisonous	1	Cobra	1	Poisonous	1	humped nose viper	1	Poisonous	1	Russell's viper	1	Poisonous	1	Russell's viper	0	Poisonous	1	Green pit viper	1	Poisonous	1	Sea snake	1
45850.223367245373	31	4	19. පුත්තලම	ආණමඩුව	No	No	No	No	No	Yes	No	Rat snake	1	non poisonous	1	Python	1	Poisonous	0	Srilankan krait	1	Poisonous	1	common krait	1	Poisonous	1	Cobra	1	Poisonous	1	Russell's viper	0	Poisonous	1	Saw scaled viper	0	Poisonous	1	Saw scaled viper	1	Poisonous	1	Green pit viper	1	Poisonous	1	common krait	0
45851.158965474533	30	07	18. කුරුණෑගල	Wariyapola	No	No	No	No	No	Yes	No	I dont know	0	non poisonous	1	Python	1	non poisonous	1	common krait	0	Poisonous	1	I dont know	0	Poisonous	1	Cobra	1	Poisonous	1	humped nose viper	1	Poisonous	1	Russell's viper	1	Poisonous	1	Saw scaled viper	1	Poisonous	1	Green pit viper	1	Poisonous	1	I dont know	0
45851.303705150465	33	5	18. කුරුණෑගල	මහව	No	No	No	No	No	Yes	No	Srilankan krait	0	Poisonous	0	Python	1	non poisonous	1	I dont know	0	I dont know	0	Srilankan krait	0	Poisonous	1	Cobra	1	Poisonous	1	humped nose viper	1	Poisonous	1	Russell's viper	1	Poisonous	1	Saw scaled viper	1	Poisonous	1	Green pit viper	1	Poisonous	1	Sea snake	1
45851.754757488423	54	30	19. පුත්තලම	ආනමඩුව	No	No	No	No	No	Yes	No	Sea snake	0	I dont know	0	humped nose viper	0	Poisonous	0	Srilankan krait	1	Poisonous	1	I dont know	0	Poisonous	1	Cobra	1	Poisonous	1	Russell's viper	0	Poisonous	1	Saw scaled viper	0	Poisonous	1	Saw scaled viper	1	Poisonous	1	Green pit viper	1	Poisonous	1	I dont know	0
45852.335971053239	අවුරුදු 38	අවුරුදු 12	19. පුත්තලම	මහවැව	No	No	Yes	No	No	Yes	No	Srilankan krait	0	Poisonous	0	Russell's viper	0	Poisonous	0	common krait	0	Poisonous	1	common krait	1	Poisonous	1	Cobra	1	Poisonous	1	Saw scaled viper	0	non poisonous	0	Python	0	Poisonous	1	humped nose viper	0	Poisonous	1	Green pit viper	1	non poisonous	0	Sea snake	1
45852.507323842598	30	4	18. කුරුණෑගල	Galgamuwa	No	No	No	No	No	Yes	No	Srilankan krait	0	Poisonous	0	Russell's viper	0	Poisonous	0	Srilankan krait	1	Poisonous	1	common krait	1	Poisonous	1	Cobra	1	Poisonous	1	Saw scaled viper	0	Poisonous	1	Python	0	Poisonous	1	Russell's viper	0	Poisonous	1	Green pit viper	1	Poisonous	1	I dont know	0
45852.522064999997	40	12	25. කෑගල්ල	Warakapola	No	No	No	No	No	Yes	No	Srilankan krait	0	Poisonous	0	Python	1	non poisonous	1	common krait	0	Poisonous	1	I dont know	0	Poisonous	1	Cobra	1	Poisonous	1	humped nose viper	1	Poisonous	1	Saw scaled viper	0	Poisonous	1	Russell's viper	0	Poisonous	1	Green pit viper	1	Poisonous	1	I dont know	0
45852.536694155089	28 y	03 month	13. වවුනියාව	සෞඛ්‍ය වෛද්‍ය නිලධාරි කාර්‍යාලය ඉරට්ටපෙරියකුලම් වවුනියාව දකුණ	No	No	No	No	No	No	No	I dont know	0	Poisonous	0	Saw scaled viper	0	Poisonous	0	Srilankan krait	1	Poisonous	1	common krait	1	Poisonous	1	Cobra	1	Poisonous	1	Russell's viper	0	Poisonous	1	Python	0	Poisonous	1	humped nose viper	0	Poisonous	1	Green pit viper	1	Poisonous	1	Sea snake	1
45852.576690821763	28 y	03 months	13. වවුනියාව	සෞඛ්‍ය වෛද්‍ය නිලධාරි කොට්ඨාශය ඉරට්ටපෙරීයකුලම් වවුනියාව දකුණ	No	No	No	No	No	No	No	Srilankan krait	0	Poisonous	0	Saw scaled viper	0	Poisonous	0	I dont know	0	Poisonous	1	humped nose viper	0	Poisonous	1	Cobra	1	Poisonous	1	Russell's viper	0	Poisonous	1	Python	0	Poisonous	1	Saw scaled viper	1	Poisonous	1	Green pit viper	1	Poisonous	1	Sea snake	1
45852.784015787038	42 y	12 y	19. පුත්තලම	Mahawewa	No	No	No	No	No	Yes	No	humped nose viper	0	Poisonous	0	Russell's viper	0	Poisonous	0	common krait	0	Poisonous	1	common krait	1	Poisonous	1	Green pit viper	0	Poisonous	1	Saw scaled viper	0	Poisonous	1	Python	0	non poisonous	0	Saw scaled viper	1	Poisonous	1	Green pit viper	1	Poisonous	1	Sea snake	1
45854.359804872685	29	05	3. කළුතර	බණ්ඩාරගම	No	No	No	No	No	Yes	No	Srilankan krait	0	Poisonous	0	I dont know	0	I dont know	0	common krait	0	Poisonous	1	Srilankan krait	0	Poisonous	1	Cobra	1	Poisonous	1	humped nose viper	1	Poisonous	1	Python	0	Poisonous	1	Russell's viper	0	Poisonous	1	I dont know	0	I dont know	0	I dont know	0
45854.615906250001	32	05	3. කළුතර	පානදුර	No	No	No	No	No	Yes	No	Rat snake	1	non poisonous	1	Python	1	Poisonous	0	Cobra	0	Poisonous	1	common krait	1	Poisonous	1	Cobra	1	Poisonous	1	humped nose viper	1	Poisonous	1	I dont know	0	Poisonous	1	Saw scaled viper	1	Poisonous	1	Green pit viper	1	Poisonous	1	I dont know	0
45855.738775000005	29		1. කොළඹ	MOH-Boralesgamuwa	No	No	No	No	No	Yes	No	Rat snake	1	non poisonous	1	Python	1	non poisonous	1	Srilankan krait	1	Poisonous	1	common krait	1	Poisonous	1	Cobra	1	Poisonous	1	Saw scaled viper	0	Poisonous	1	Russell's viper	1	Poisonous	1	I dont know	0	I dont know	0	Green pit viper	1	non poisonous	0	Sea snake	1
45856.199664155094	35	3	1. කොළඹ	බොරලැස්ගමුව බටහිර බි	No	No	No	No	No	No	No	Rat snake	1	non poisonous	1	humped nose viper	0	Poisonous	0	Srilankan krait	1	Poisonous	1	common krait	1	Poisonous	1	Cobra	1	Poisonous	1	Russell's viper	0	Poisonous	1	Saw scaled viper	0	Poisonous	1	Python	0	Poisonous	1	Green pit viper	1	Poisonous	1	Sea snake	1
45856.336528541666	32	5	3. කළුතර	Bulathsinha	No	No	No	No	No	Yes	No	Rat snake	1	non poisonous	1	Python	1	non poisonous	1	Srilankan krait	1	Poisonous	1	Saw scaled viper	0	Poisonous	1	Cobra	1	Poisonous	1	humped nose viper	1	Poisonous	1	Python	0	Poisonous	1	Saw scaled viper	1	Poisonous	1	Green pit viper	1	Poisonous	1	Sea snake	1
45856.343483576391	52y	25Y	3. කළුතර	Agalawaththa	No	No	No	No	No	Yes	No	I dont know	0	I dont know	0	Python	1	non poisonous	1	common krait	0	Poisonous	1	I dont know	0	I dont know	0	Cobra	1	Poisonous	1	humped nose viper	1	Poisonous	1	Russell's viper	1	Poisonous	1	Saw scaled viper	1	Poisonous	1	Green pit viper	1	Poisonous	1	I dont know	0
45856.439370995373	43 years	18 years	3. කළුතර	Bandaragama	No	No	No	No	No	Yes	No	I dont know	0	Poisonous	0	Python	1	Poisonous	0	Rat snake	0	non poisonous	0	Cobra	0	Poisonous	1	Cobra	1	Poisonous	1	humped nose viper	1	Poisonous	1	Python	0	Poisonous	1	Saw scaled viper	1	Poisonous	1	Green pit viper	1	Poisonous	1	I dont know	0
45856.442218067124	30	6	3. කළුතර	Agalawaththa	No	No	No	No	No	Yes	No	humped nose viper	0	Poisonous	0	Python	1	non poisonous	1	Russell's viper	0	Poisonous	1	Saw scaled viper	0	Poisonous	1	Cobra	1	Poisonous	1	Saw scaled viper	0	Poisonous	1	common krait	0	Poisonous	1	Srilankan krait	0	Poisonous	1	Green pit viper	1	non poisonous	0	common krait	0
45857.36043414352	42	17	3. කළුතර	Bulathsinghala	No	No	No	No	No	Yes	No	Srilankan krait	0	Poisonous	0	Python	1	non poisonous	1	Saw scaled viper	0	Poisonous	1	common krait	1	Poisonous	1	Cobra	1	Poisonous	1	humped nose viper	1	Poisonous	1	Russell's viper	1	Poisonous	1	Russell's viper	0	Poisonous	1	Green pit viper	1	Poisonous	1	I dont know	0
45859.457399270832	33y	3y	1. කොළඹ	Boralesgamuwa	No	No	No	No	No	Yes	No	Rat snake	1	non poisonous	1	Python	1	non poisonous	1	humped nose viper	0	Poisonous	1	Srilankan krait	0	Poisonous	1	Cobra	1	Poisonous	1	Saw scaled viper	0	Poisonous	1	Russell's viper	1	Poisonous	1	Sea snake	0	non poisonous	0	Green pit viper	1	Poisonous	1	Sea snake	1
45859.706594074072	29	5	1. කොළඹ	හංවැල්ල	No	No	No	No	No	Yes	No	I dont know	0	Poisonous	0	Russell's viper	0	Poisonous	0	common krait	0	Poisonous	1	Srilankan krait	0	Poisonous	1	Cobra	1	Poisonous	1	humped nose viper	1	Poisonous	1	Saw scaled viper	0	Poisonous	1	Russell's viper	0	Poisonous	1	Green pit viper	1	I dont know	0	Sea snake	1
45871.15242006944	44	18	2. ගම්පහ	අත්තනගල්ල	No	No	No	Yes	No	Yes	No	I dont know	0	Poisonous	0	Python	1	non poisonous	1	Srilankan krait	1	Poisonous	1	Cobra	0	Poisonous	1	Cobra	1	Poisonous	1	humped nose viper	1	Poisonous	1	Saw scaled viper	0	Poisonous	1	Russell's viper	0	Poisonous	1	Green pit viper	1	Poisonous	1	I dont know	0
45612.64384856481	44y	18y	පොලොන්නරුව	ලංකාපුර	No	No	No	No	No	Yes	No	I dont know	0	I dont know	0	I dont know	0	Poisonous	0	common krait	0	Poisonous	1	Srilankan krait	0	Poisonous	1	Cobra	1	Poisonous	1	Russell's viper	0	Poisonous	1	Saw scaled viper	0	Poisonous	1	humped nose viper	0	Poisonous	1	Green pit viper	1	Poisonous	1	Sea snake	1
45613.491268078702	56	26	පොලොන්නරුව	ලංකාපුර	No	No	No	No	No	Yes	No	Rat snake	1	non poisonous	1	Python	1	non poisonous	1	common krait	0	Poisonous	1	Srilankan krait	0	Poisonous	1	Cobra	1	Poisonous	1	humped nose viper	1	Poisonous	1	Russell's viper	1	Poisonous	1	Saw scaled viper	1	Poisonous	1	Green pit viper	1	non poisonous	0	Sea snake	1
45616.891526493055	59	25	පොලොන්නරුව	ලංකාපුර	No	No	No	No	No	Yes	No	I dont know	0	Poisonous	0	Python	1	non poisonous	1	common krait	0	Poisonous	1	humped nose viper	0	I dont know	0	Cobra	1	Poisonous	1	Saw scaled viper	0	Poisonous	1	Green pit viper	0	Poisonous	1	Russell's viper	0	Poisonous	1	I dont know	0	non poisonous	0	humped nose viper	0
45622.466390891204	29y	6y	පොලොන්නරුව	සිරිපුර	No	No	No	No	No	Yes	No	I dont know	0	I dont know	0	Russell's viper	0	Poisonous	0	Srilankan krait	1	Poisonous	1	humped nose viper	0	Poisonous	1	Cobra	1	Poisonous	1	Russell's viper	0	Poisonous	1	Python	0	Poisonous	1	Saw scaled viper	1	Poisonous	1	Green pit viper	1	Poisonous	1	I dont know	0
45537.369723518517	44	22	1. අම්පාර	දෙහිඅත්තකණ්ඩිය	No	No	No	No	No	Yes	No	Srilankan krait	0	Poisonous	0	Python	1	non poisonous	1	common krait	0	Poisonous	1	Srilankan krait	0	Poisonous	1	Cobra	1	Poisonous	1	Russell's viper	0	Poisonous	1	Python	0	non poisonous	0	Srilankan krait	0	Poisonous	1	Green pit viper	1	non poisonous	0	humped nose viper	0
45537.409898240745	40	11	1. අම්පාර	Damana	No	No	No	No	No	Yes	No	Rat snake	1	non poisonous	1	Python	1	non poisonous	1	common krait	0	Poisonous	1	Srilankan krait	0	Poisonous	1	Cobra	1	Poisonous	1	Russell's viper	0	Poisonous	1	Green pit viper	0	Poisonous	1	Russell's viper	0	Poisonous	1	humped nose viper	0	non poisonous	0	I dont know	0
45537.464868344905	52	22y	1. අම්පාර	Uhana	No	No	No	No	No	Yes	No	Srilankan krait	0	Poisonous	0	Python	1	non poisonous	1	common krait	0	Poisonous	1	humped nose viper	0	Poisonous	1	Cobra	1	Poisonous	1	Russell's viper	0	Poisonous	1	Saw scaled viper	0	Poisonous	1	Saw scaled viper	1	Poisonous	1	Green pit viper	1	non poisonous	0	Sea snake	1
45561.495165844906	30	4	1. අම්පාර	දෙහිඅත්තකණ්ඩිය	No	No	No	No	No	Yes	No	Rat snake	1	Poisonous	0	Python	1	Poisonous	0	Srilankan krait	1	Poisonous	1	common krait	1	Poisonous	1	Cobra	1	Poisonous	1	Russell's viper	0	Poisonous	1	Srilankan krait	0	Poisonous	1	Russell's viper	0	Poisonous	1	Green pit viper	1	Poisonous	1	Rat snake	0
45571.381952268523	35	9	1. අම්පාර	Mahaoya	No	No	No	No	No	Yes	No	Srilankan krait	0	Poisonous	0	Python	1	non poisonous	1	I dont know	0	I dont know	0	I dont know	0	I dont know	0	Cobra	1	Poisonous	1	I dont know	0	I dont know	0	Russell's viper	1	Poisonous	1	I dont know	0	Poisonous	1	I dont know	0	I dont know	0	I dont know	0
45416.88132980324	42	17	மட்டக்களப்பு	Koralaipattu Central	No	No	No	No	No	Yes	No	common krait	0	non poisonous	1	Python	1	Poisonous	0	Russell's viper	0	Poisonous	1	Saw scale viper	0	Poisonous	1	Cobra	1	Poisonous	1	Sea snake	0	non poisonous	0	Cobra	0	Poisonous	1	Rat snake	0	Poisonous	1	Green pit viper	1	non poisonous	0	humped nose viper	0
45418.653201956018	38yrs	14years	வவுனியா	Vavuniya	No	No	No	No	No	Yes	No	I dont know	0	Poisonous	0	Saw scale viper	0	Poisonous	0	I dont know	0	Poisonous	1	Russell's viper	0	Poisonous	1	Cobra	1	Poisonous	1	I dont know	0	Poisonous	1	Python	0	Poisonous	1	I dont know	0	Poisonous	1	Green pit viper	1	Poisonous	1	I dont know	0
45423.877584178241	36	13	யாழ்ப்பாணம்	Velanai	No	No	Yes	No	No	Yes	No	Rat snake	1	Poisonous	0	Python	1	Poisonous	0	common krait	0	Poisonous	1	humped nose viper	0	Poisonous	1	Cobra	1	Poisonous	1	Russell's viper	0	Poisonous	1	Srilankan krait	0	Poisonous	1	Saw scale viper	0	Poisonous	1	Green pit viper	1	Poisonous	1	Sea snake	1
45423.9118327662	39	12	யாழ்ப்பாணம்	Maruthankerny	No	No	No	No	No	Yes	No	common krait	0	Poisonous	0	Cobra	0	Poisonous	0	Saw scale viper	0	Poisonous	1	I dont know	0	Poisonous	1	Cobra	1	Poisonous	1	I dont know	0	Poisonous	1	Saw scale viper	0	Poisonous	1	Saw scale viper	0	Poisonous	1	Green pit viper	1	Poisonous	1	Srilankan krait	0
45424.57666244213	29	5	யாழ்ப்பாணம்	Velanai	No	No	No	No	No	Yes	No	I dont know	0	Poisonous	0	Python	1	I dont know	0	Russell's viper	0	Poisonous	1	I dont know	0	Poisonous	1	Cobra	1	Poisonous	1	I dont know	0	Poisonous	1	I dont know	0	Poisonous	1	I dont know	0	Poisonous	1	Green pit viper	1	I dont know	0	I dont know	0
45426.476813240741	38	17	யாழ்ப்பாணம்	Sandilipay south	No	No	No	No	No	Yes	No	Srilankan krait	0	Poisonous	0	Russell's viper	0	Poisonous	0	common krait	0	Poisonous	1	Saw scale viper	0	Poisonous	1	Cobra	1	Poisonous	1	Rat snake	0	Poisonous	1	humped nose viper	0	Poisonous	1	Sea snake	0	Poisonous	1	Green pit viper	1	Poisonous	1	Python	0
45509.511123819444	46	22	மட்டக்களப்பு	Kaluwanchikudy	No	No	Yes	No	No	Yes	No	Rat snake	1	Poisonous	0	Python	1	non poisonous	1	Srilankan krait	1	Poisonous	1	common krait	1	Poisonous	1	Cobra	1	Poisonous	1	humped nose viper	1	Poisonous	1	Russell's viper	1	Poisonous	1	Saw scale viper	0	Poisonous	1	Green pit viper	1	Poisonous	1	Sea snake	1
45509.542827962963	40	17	மட்டக்களப்பு	koolavady 2	No	No	Yes	No	No	Yes	No	Cobra	0	Poisonous	0	humped nose viper	0	Poisonous	0	Cobra	0	Poisonous	1	Russell's viper	0	Poisonous	1	Cobra	1	Poisonous	1	Saw scale viper	0	Poisonous	1	I dont know	0	Poisonous	1	I dont know	0	Poisonous	1	Green pit viper	1	Poisonous	1	humped nose viper	0
45509.598106770834	36	11	மட்டக்களப்பு	மட்டக்களப்பு	No	No	No	No	No	Yes	No	Python	0	Poisonous	0	Russell's viper	0	Poisonous	0	Saw scale viper	0	Poisonous	1	I dont know	0	Poisonous	1	Cobra	1	Poisonous	1	Russell's viper	0	Poisonous	1	Russell's viper	1	Poisonous	1	humped nose viper	0	Poisonous	1	Green pit viper	1	Poisonous	1	humped nose viper	0
45510.358389976856	52	22	மட்டக்களப்பு	Vellavely	No	No	No	No	No	Yes	No	common krait	0	Poisonous	0	Russell's viper	0	Poisonous	0	Srilankan krait	1	Poisonous	1	Saw scale viper	0	Poisonous	1	Cobra	1	Poisonous	1	Sea snake	0	Poisonous	1	Python	0	non poisonous	0	Sea snake	0	Poisonous	1	Green pit viper	1	Poisonous	1	I dont know	0
45510.369334456016	52	22	மட்டக்களப்பு	Vellavelly	No	No	No	No	No	Yes	No	Rat snake	1	Poisonous	0	Russell's viper	0	Poisonous	0	Srilankan krait	1	Poisonous	1	Saw scale viper	0	Poisonous	1	Cobra	1	Poisonous	1	Sea snake	0	Poisonous	1	Python	0	Poisonous	1	Sea snake	0	Poisonous	1	Green pit viper	1	Poisonous	1	I dont know	0
45511.638436053239	52	24	மட்டக்களப்பு	Dh periyakallar	No	No	No	No	No	Yes	No	Srilankan krait	0	Poisonous	0	Python	1	Poisonous	0	common krait	0	Poisonous	1	Python	0	Poisonous	1	Cobra	1	Poisonous	1	Python	0	Poisonous	1	Saw scale viper	0	Poisonous	1	Saw scale viper	0	Poisonous	1	Green pit viper	1	Poisonous	1	Rat snake	0
45514.416288576387	54	23.5	மட்டக்களப்பு	Oddamavady moh	No	No	Yes	Yes	No	Yes	No	I dont know	0	Poisonous	0	Python	1	I dont know	0	Srilankan krait	1	Poisonous	1	humped nose viper	0	Poisonous	1	Cobra	1	Poisonous	1	Saw scale viper	0	Poisonous	1	I dont know	0	Poisonous	1	Russell's viper	0	Poisonous	1	Green pit viper	1	Poisonous	1	I dont know	0
45517.52150920139	42	14	திருகோணமலை	Muthur	No	No	No	No	No	Yes	No	Saw scale viper	0	I dont know	0	Russell's viper	0	Poisonous	0	I dont know	0	Poisonous	1	I dont know	0	I dont know	0	Cobra	1	Poisonous	1	Saw scale viper	0	Poisonous	1	Russell's viper	1	Poisonous	1	Sea snake	0	Poisonous	1	Green pit viper	1	non poisonous	0	humped nose viper	0
45524.814724027776	42	18	திருகோணமலை	Muthur	No	No	No	No	No	Yes	No	I dont know	0	I dont know	0	Russell's viper	0	Poisonous	0	Srilankan krait	1	Poisonous	1	Saw scale viper	0	Poisonous	1	Cobra	1	Poisonous	1	Rat snake	0	Poisonous	1	Russell's viper	1	Poisonous	1	common krait	0	Poisonous	1	Green pit viper	1	Poisonous	1	I dont know	0
45525.809619664353	45	15	திருகோணமலை	Mutur	No	No	No	No	No	Yes	No	I dont know	0	I dont know	0	Python	1	non poisonous	1	Russell's viper	0	Poisonous	1	I dont know	0	Poisonous	1	I dont know	0	Poisonous	1	I dont know	0	Poisonous	1	I dont know	0	I dont know	0	I dont know	0	I dont know	0	Green pit viper	1	Poisonous	1	I dont know	0
45525.809968796297	45	15	திருகோணமலை	Mutur	No	No	No	No	No	Yes	No	I dont know	0	I dont know	0	Python	1	non poisonous	1	Russell's viper	0	Poisonous	1	I dont know	0	Poisonous	1	I dont know	0	Poisonous	1	I dont know	0	Poisonous	1	I dont know	0	I dont know	0	I dont know	0	I dont know	0	Green pit viper	1	Poisonous	1	I dont know	0
45526.513272951386	38 yrs	9 yrs	திருகோணமலை	Trincomalee	No	No	No	No	No	Yes	No	I dont know	0	I dont know	0	Python	1	Poisonous	0	I dont know	0	Poisonous	1	I dont know	0	Poisonous	1	Cobra	1	Poisonous	1	I dont know	0	Poisonous	1	I dont know	0	I dont know	0	I dont know	0	Poisonous	1	Green pit viper	1	Poisonous	1	I dont know	0
45526.51640310185	36	9	திருகோணமலை	Trincomalee	No	No	No	No	No	Yes	No	Cobra	0	Poisonous	0	Python	1	Poisonous	0	Russell's viper	0	Poisonous	1	Saw scale viper	0	Poisonous	1	Cobra	1	Poisonous	1	I dont know	0	Poisonous	1	humped nose viper	0	Poisonous	1	I dont know	0	Poisonous	1	Green pit viper	1	Poisonous	1	I dont know	0
45526.6486171875	40	9	திருகோணமலை	kinniya	No	No	No	No	No	Yes	No	Srilankan krait	0	Poisonous	0	Python	1	non poisonous	1	I dont know	0	Poisonous	1	Russell's viper	0	Poisonous	1	Cobra	1	Poisonous	1	I dont know	0	I dont know	0	Saw scale viper	0	Poisonous	1	Russell's viper	0	Poisonous	1	Green pit viper	1	Poisonous	1	Sea snake	1
45526.655106134262	40	15	திருகோணமலை	Kinniya	No	No	No	No	No	Yes	No	Srilankan krait	0	Poisonous	0	Python	1	non poisonous	1	Russell's viper	0	Poisonous	1	common krait	1	Poisonous	1	Cobra	1	Poisonous	1	humped nose viper	1	Poisonous	1	Saw scale viper	0	Poisonous	1	Russell's viper	0	Poisonous	1	Green pit viper	1	Poisonous	1	Sea snake	1
45527.420750335645	40	18	திருகோணமலை	Kinniya	No	No	No	No	No	Yes	No	Rat snake	1	Poisonous	0	Python	1	non poisonous	1	Srilankan krait	1	Poisonous	1	Srilankan krait	0	Poisonous	1	Cobra	1	Poisonous	1	Russell's viper	0	Poisonous	1	humped nose viper	0	Poisonous	1	Saw scale viper	0	Poisonous	1	Green pit viper	1	Poisonous	1	Sea snake	1
45750.611794050928	42	18 வருடங்கள்	கிளிநொச்சி	பளை	No	No	Yes	No	No	Yes	No	I dont know	0	I dont know	0	Python	1	Poisonous	0	Cobra	0	Poisonous	1	Cobra	0	Poisonous	1	Cobra	1	Poisonous	1	Sea snake	0	non poisonous	0	Saw scale viper	0	Poisonous	1	Russell's viper	0	Poisonous	1	Green pit viper	1	non poisonous	0	Rat snake	0
45852.66043236111	31 y	2 y	முல்லைத்தீவு	mallavi	No	No	No	No	No	Yes	No	Srilankan krait	0	Poisonous	0	Python	1	Poisonous	0	humped nose viper	0	Poisonous	1	common krait	1	Poisonous	1	common krait	0	Poisonous	1	Rat snake	0	Poisonous	1	Python	0	Poisonous	1	Python	0	Poisonous	1	Green pit viper	1	Poisonous	1	I dont know	0
45852.849466817133	40	18	யாழ்ப்பாணம்	Sandilipay	No	No	Yes	Yes	No	Yes	No	Russell's viper	0	Poisonous	0	Russell's viper	0	Poisonous	0	Srilankan krait	1	Poisonous	1	common krait	1	Poisonous	1	Cobra	1	Poisonous	1	Green pit viper	0	Poisonous	1	Saw scale viper	0	Poisonous	1	Sea snake	0	Poisonous	1	Green pit viper	1	Poisonous	1	humped nose viper	0
45852.905722557873	46	18	யாழ்ப்பாணம்	Karaveddy moh office	No	No	No	No	No	Yes	No	Russell's viper	0	Poisonous	0	Python	1	Poisonous	0	Saw scale viper	0	Poisonous	1	I dont know	0	Poisonous	1	Cobra	1	Poisonous	1	Srilankan krait	0	Poisonous	1	I dont know	0	Poisonous	1	I dont know	0	Poisonous	1	Green pit viper	1	Poisonous	1	Rat snake	0
45560.692191608796	45	20	16. අම්පාර	Ampara	No	No	No	No	Yes	Yes	No	Rat snake	1	non poisonous	1	Saw scaled viper	0	Poisonous	0	Srilankan krait	1	Poisonous	1	common krait	1	Poisonous	1	Cobra	1	Poisonous	1	Russell's viper	0	Poisonous	1	Python	0	non poisonous	0	I dont know	0	I dont know	0	humped nose viper	0	non poisonous	0	Sea snake	1
45571.442894768523	45	20	16. අම්පාර	AMPARA	No	No	No	No	Yes	Yes	No	Rat snake	1	non poisonous	1	Russell's viper	0	Poisonous	0	Srilankan krait	1	Poisonous	1	common krait	1	Poisonous	1	Cobra	1	Poisonous	1	Saw scaled viper	0	Poisonous	1	Python	0	Poisonous	1	Russell's viper	0	Poisonous	1	Green pit viper	1	Poisonous	1	I dont know	0
45694.358404178245	31 years	3.5 years	6. නුවරඑළිය	MOH Office Kotagala	No	No	Yes	Yes	Yes	Yes	No	Rat snake	1	non poisonous	1	Python	1	non poisonous	1	common krait	0	Poisonous	1	Srilankan krait	0	Poisonous	1	Cobra	1	Poisonous	1	humped nose viper	1	Poisonous	1	Russell's viper	1	Poisonous	1	Saw scaled viper	1	Poisonous	1	Green pit viper	1	Poisonous	1	Sea snake	1
45696.204622546298	40	10	5. මාතලේ	Dabulla	No	No	No	No	Yes	Yes	No	Rat snake	1	non poisonous	1	Python	1	Poisonous	0	Srilankan krait	1	Poisonous	1	humped nose viper	0	Poisonous	1	Cobra	1	Poisonous	1	Russell's viper	0	Poisonous	1	Saw scaled viper	0	Poisonous	1	common krait	0	I dont know	0	Green pit viper	1	Poisonous	1	I dont know	0
45811.212029699076	31	5	4. මහනුවර	ගගවටකෝරලේ	No	No	Yes	Yes	Yes	No	No	Srilankan krait	0	Poisonous	0	Russell's viper	0	Poisonous	0	common krait	0	Poisonous	1	Srilankan krait	0	Poisonous	1	Cobra	1	Poisonous	1	Saw scaled viper	0	Poisonous	1	Python	0	Poisonous	1	Saw scaled viper	1	Poisonous	1	Green pit viper	1	Poisonous	1	Sea snake	1
45846.409338923608	42	17	25. කෑගල්ල	ගලිගමුව	No	No	No	No	Yes	Yes	No	humped nose viper	0	Poisonous	0	Python	1	Poisonous	0	Russell's viper	0	Poisonous	1	I dont know	0	I dont know	0	Cobra	1	Poisonous	1	I dont know	0	I dont know	0	Python	0	Poisonous	1	Srilankan krait	0	Poisonous	1	Green pit viper	1	Poisonous	1	Sea snake	1
45847.43684603009	35	5	25. කෑගල්ල	යටියන්තොට	No	No	No	Yes	Yes	Yes	No	Srilankan krait	0	Poisonous	0	Russell's viper	0	Poisonous	0	common krait	0	Poisonous	1	common krait	1	Poisonous	1	Cobra	1	Poisonous	1	humped nose viper	1	non poisonous	0	Python	0	non poisonous	0	Saw scaled viper	1	Poisonous	1	Green pit viper	1	Poisonous	1	I dont know	0
45851.18763965278	30	5	18. කුරුණෑගල	මහව	No	No	Yes	Yes	Yes	Yes	No	Srilankan krait	0	Poisonous	0	Python	1	non poisonous	1	common krait	0	Poisonous	1	humped nose viper	0	non poisonous	0	Cobra	1	Poisonous	1	Saw scaled viper	0	Poisonous	1	Saw scaled viper	0	Poisonous	1	Saw scaled viper	1	Poisonous	1	Green pit viper	1	Poisonous	1	Sea snake	1
45859.266984224538	31	05	1. කොළඹ	හංවැල්ල	No	No	No	Yes	Yes	Yes	No	Srilankan krait	0	Poisonous	0	Python	1	non poisonous	1	common krait	0	Poisonous	1	Srilankan krait	0	Poisonous	1	Cobra	1	Poisonous	1	humped nose viper	1	Poisonous	1	Saw scaled viper	0	Poisonous	1	Russell's viper	0	Poisonous	1	Green pit viper	1	non poisonous	0	I dont know	0
45860.676340555554	31	2	1. කොළඹ	Moratuwa	No	No	No	No	Yes	Yes	No	Cobra	0	Poisonous	0	Python	1	Poisonous	0	Srilankan krait	1	Poisonous	1	common krait	1	Poisonous	1	Cobra	1	Poisonous	1	Russell's viper	0	Poisonous	1	Python	0	Poisonous	1	Russell's viper	0	Poisonous	1	Green pit viper	1	Poisonous	1	Saw scaled viper	0
45871.544017708336	අවු 59	අවු 35	2. ගම්පහ	මිරිගම.	No	No	No	No	Yes	Yes	No	Rat snake	1	non poisonous	1	Russell's viper	0	Poisonous	0	common krait	0	Poisonous	1	Srilankan krait	0	Poisonous	1	Cobra	1	Poisonous	1	humped nose viper	1	non poisonous	0	Russell's viper	1	Poisonous	1	Saw scaled viper	1	Poisonous	1	Green pit viper	1	Poisonous	1	Sea snake	1
45622.446785208333	Aurudu 30	4 y. 9 m	පොලොන්නරුව	ඇළහැර	No	No	No	No	Yes	Yes	No	humped nose viper	0	non poisonous	1	Python	1	Poisonous	0	Srilankan krait	1	Poisonous	1	Srilankan krait	0	Poisonous	1	Cobra	1	Poisonous	1	Green pit viper	0	I dont know	0	Python	0	non poisonous	0	Saw scaled viper	1	Poisonous	1	Green pit viper	1	Poisonous	1	Sea snake	1
45425.39777166667	28 வயது	5 ஆண்டுகள்	மன்னார்	மன்னார் நகரம்	No	No	Yes	No	Yes	Yes	No	Rat snake	1	Poisonous	0	Python	1	Poisonous	0	Srilankan krait	1	Poisonous	1	common krait	1	Poisonous	1	Cobra	1	Poisonous	1	humped nose viper	1	Poisonous	1	Russell's viper	1	Poisonous	1	Saw scale viper	0	Poisonous	1	Green pit viper	1	Poisonous	1	Sea snake	1
45508.383527349535	54	24	மட்டக்களப்பு	MOH Chenkalady	No	No	No	No	Yes	Yes	No	Srilankan krait	0	Poisonous	0	Russell's viper	0	Poisonous	0	common krait	0	Poisonous	1	Saw scale viper	0	Poisonous	1	Cobra	1	Poisonous	1	I dont know	0	I dont know	0	Russell's viper	1	Poisonous	1	humped nose viper	0	Poisonous	1	Green pit viper	1	Poisonous	1	Rat snake	0
45508.536013807869	46	22	மட்டக்களப்பு	Kaluwanchikudy	No	No	No	No	Yes	Yes	No	Rat snake	1	non poisonous	1	Python	1	non poisonous	1	common krait	0	Poisonous	1	Srilankan krait	0	Poisonous	1	Cobra	1	Poisonous	1	humped nose viper	1	Poisonous	1	Russell's viper	1	Poisonous	1	Saw scale viper	0	Poisonous	1	Green pit viper	1	Poisonous	1	Sea snake	1
45852.783126724535	42	17	யாழ்ப்பாணம்	கரவெட்டி	No	No	No	No	Yes	Yes	No	I dont know	0	I dont know	0	Python	1	Poisonous	0	Saw scale viper	0	Poisonous	1	Saw scale viper	0	Poisonous	1	Cobra	1	Poisonous	1	Srilankan krait	0	Poisonous	1	Russell's viper	1	Poisonous	1	I dont know	0	I dont know	0	Green pit viper	1	Poisonous	1	I dont know	0
45860.395752280092	50	25	முல்லைத்தீவு	Puthukkudiyiruppu	No	Yes	No	No	No	Yes	No	Rat snake	1	non poisonous	1	humped nose viper	0	Poisonous	0	Saw scale viper	0	Poisonous	1	Saw scale viper	0	Poisonous	1	Cobra	1	Poisonous	1	Russell's viper	0	Poisonous	1	Python	0	Poisonous	1	Saw scale viper	0	Poisonous	1	Green pit viper	1	non poisonous	0	Sea snake	1
45866.457120787032	42	18	மன்னார்	Nanattan	No	Yes	Yes	No	No	Yes	No	I dont know	0	Poisonous	0	Srilankan krait	0	Poisonous	0	Russell's viper	0	Poisonous	1	Russell's viper	0	Poisonous	1	Cobra	1	Poisonous	1	Srilankan krait	0	Poisonous	1	Russell's viper	1	Poisonous	1	Saw scale viper	0	Poisonous	1	Green pit viper	1	Poisonous	1	Sea snake	1
45859.619859143517	අවුරුදු 47	අවුරුදු 17	3. කළුතර	හොරණ	No	Yes	No	Yes	Yes	Yes	No	Cobra	0	Poisonous	0	Python	1	Poisonous	0	common krait	0	Poisonous	1	Srilankan krait	0	Poisonous	1	Cobra	1	Poisonous	1	humped nose viper	1	Poisonous	1	Russell's viper	1	Poisonous	1	Saw scaled viper	1	Poisonous	1	Green pit viper	1	non poisonous	0	Rat snake	0
45537.411845092589	37	9	1. අම්පාර	Uhana	No	Yes	No	Yes	Yes	Yes	No	I dont know	0	Poisonous	0	Python	1	Poisonous	0	common krait	0	Poisonous	1	Srilankan krait	0	Poisonous	1	Cobra	1	Poisonous	1	Russell's viper	0	Poisonous	1	Python	0	Poisonous	1	Saw scaled viper	1	Poisonous	1	I dont know	0	Poisonous	1	I dont know	0
45530.456126921301	41	17	திருகோணமலை	kinniya	No	Yes	No	No	Yes	Yes	No	common krait	0	Poisonous	0	Python	1	non poisonous	1	Srilankan krait	1	Poisonous	1	common krait	1	Poisonous	1	Cobra	1	Poisonous	1	Saw scale viper	0	Poisonous	1	Saw scale viper	0	Poisonous	1	Russell's viper	0	Poisonous	1	Green pit viper	1	non poisonous	0	Sea snake	1
45856.289593935187	57	32	யாழ்ப்பாணம்	Uduvil	No	Yes	No	No	Yes	Yes	No	I dont know	0	Poisonous	0	humped nose viper	0	Poisonous	0	Cobra	0	Poisonous	1	Cobra	0	Poisonous	1	Cobra	1	Poisonous	1	humped nose viper	1	Poisonous	1	humped nose viper	0	Poisonous	1	humped nose viper	0	Poisonous	1	Green pit viper	1	Poisonous	1	I dont know	0
45509.989883587958	40	11Year	மட்டக்களப்பு	Batticaloa	Yes	No	No	No	No	Yes	No	I dont know	0	I dont know	0	I dont know	0	Poisonous	0	I dont know	0	I dont know	0	I dont know	0	I dont know	0	I dont know	0	I dont know	0	I dont know	0	I dont know	0	I dont know	0	I dont know	0	I dont know	0	I dont know	0	Green pit viper	1	Poisonous	1	I dont know	0
45852.924715162037	50y	17y	யாழ்ப்பாணம்	கரவெட்டி	Yes	No	No	No	No	Yes	No	Rat snake	1	Poisonous	0	Python	1	Poisonous	0	Srilankan krait	1	Poisonous	1	Russell's viper	0	Poisonous	1	Cobra	1	Poisonous	1	I dont know	0	Poisonous	1	I dont know	0	Poisonous	1	I dont know	0	Poisonous	1	Green pit viper	1	Poisonous	1	I dont know	0
45852.137698344908	58	25	18. කුරුණෑගල	Rideegama	Yes	No	No	No	No	Yes	No	Rat snake	1	non poisonous	1	Russell's viper	0	Poisonous	0	Srilankan krait	1	Poisonous	1	common krait	1	Poisonous	1	Cobra	1	Poisonous	1	humped nose viper	1	Poisonous	1	Saw scaled viper	0	Poisonous	1	I dont know	0	I dont know	0	Green pit viper	1	non poisonous	0	I dont know	0
45524.686658611114	39	17	திருகோணமலை	Eachchilampattu	Yes	No	No	No	No	Yes	No	Srilankan krait	0	Poisonous	0	Python	1	Poisonous	0	common krait	0	Poisonous	1	Saw scale viper	0	Poisonous	1	Cobra	1	Poisonous	1	humped nose viper	1	Poisonous	1	Russell's viper	1	Poisonous	1	Srilankan krait	0	Poisonous	1	Green pit viper	1	non poisonous	0	humped nose viper	0
45526.660433923607	42	17	திருகோணமலை	Kinniya	Yes	No	No	No	No	Yes	No	Srilankan krait	0	Poisonous	0	Python	1	non poisonous	1	Saw scale viper	0	Poisonous	1	common krait	1	Poisonous	1	Cobra	1	Poisonous	1	humped nose viper	1	Poisonous	1	Saw scale viper	0	Poisonous	1	Russell's viper	0	Poisonous	1	Green pit viper	1	Poisonous	1	Sea snake	1
45852.560310624998	42	18	யாழ்ப்பாணம்	Sandilipay	Yes	No	No	No	No	Yes	No	Saw scale viper	0	Poisonous	0	Python	1	non poisonous	1	I dont know	0	I dont know	0	Russell's viper	0	Poisonous	1	I dont know	0	I dont know	0	I dont know	0	I dont know	0	Saw scale viper	0	Poisonous	1	Srilankan krait	0	Poisonous	1	Green pit viper	1	non poisonous	0	I dont know	0
45847.361525682871	54	30	24. රත්නපුර	Eheliyagoda	Yes	No	No	Yes	Yes	Yes	No	Saw scaled viper	0	Poisonous	0	Python	1	non poisonous	1	common krait	0	Poisonous	1	common krait	1	Poisonous	1	Cobra	1	Poisonous	1	Russell's viper	0	Poisonous	1	Python	0	non poisonous	0	Russell's viper	0	Poisonous	1	Green pit viper	1	Poisonous	1	Sea snake	1
45841.404187430555	58 years		19. පුත්තලම		No	No	No	No	Yes	Yes	Yes	I dont know	0	I dont know	0	I dont know	0	I dont know	0	Srilankan krait	1	Poisonous	1	humped nose viper	0	Poisonous	1	Cobra	1	Poisonous	1	I dont know	0	Poisonous	1	I dont know	0	Poisonous	1	I dont know	0	Poisonous	1	I dont know	0	I dont know	0	I dont know	0
45524.437486226852	39	12	14. මුලතිව්	Welioya	No	No	Yes	No	No	Yes	Yes	I dont know	0	I dont know	0	Python	1	non poisonous	1	Srilankan krait	1	Poisonous	1	I dont know	0	I dont know	0	Cobra	1	Poisonous	1	Saw scaled viper	0	Poisonous	1	Russell's viper	1	Poisonous	1	I dont know	0	I dont know	0	Green pit viper	1	Poisonous	1	Sea snake	1
45846.426734745372	45	අ.18	25. කෑගල්ල	ගලිගමුව	No	No	No	No	No	Yes	Yes	I dont know	0	I dont know	0	Python	1	non poisonous	1	Russell's viper	0	Poisonous	1	I dont know	0	I dont know	0	Cobra	1	Poisonous	1	I dont know	0	I dont know	0	I dont know	0	I dont know	0	I dont know	0	I dont know	0	Green pit viper	1	Poisonous	1	I dont know	0
45846.715232395829	43		25. කෑගල්ල		No	No	No	No	No	Yes	Yes	I dont know	0	I dont know	0	Python	1	Poisonous	0	Cobra	0	Poisonous	1	Srilankan krait	0	Poisonous	1	Cobra	1	Poisonous	1	humped nose viper	1	Poisonous	1	Saw scaled viper	0	Poisonous	1	Russell's viper	0	Poisonous	1	Green pit viper	1	non poisonous	0	Sea snake	1
45847.319867928236	44	17	24. රත්නපුර	Eheliyagoda	No	No	No	No	No	Yes	Yes	Rat snake	1	non poisonous	1	Python	1	Poisonous	0	Srilankan krait	1	Poisonous	1	common krait	1	Poisonous	1	Cobra	1	Poisonous	1	Saw scaled viper	0	Poisonous	1	Python	0	Poisonous	1	I dont know	0	I dont know	0	Green pit viper	1	Poisonous	1	I dont know	0
45858.700320162039	43	17	3. කළුතර	Walallawita m o h	No	No	Yes	Yes	No	Yes	Yes	Rat snake	1	non poisonous	1	Russell's viper	0	Poisonous	0	Srilankan krait	1	Poisonous	1	common krait	1	Poisonous	1	Cobra	1	Poisonous	1	Python	0	non poisonous	0	Saw scaled viper	0	Poisonous	1	Russell's viper	0	Poisonous	1	Green pit viper	1	Poisonous	1	I dont know	0
45860.383006678239	38	5	1. කොළඹ	මොරටුව	Yes	No	No	No	No	Yes	Yes	I dont know	0	I dont know	0	Python	1	Poisonous	0	humped nose viper	0	Poisonous	1	common krait	1	Poisonous	1	Cobra	1	Poisonous	1	Saw scaled viper	0	Poisonous	1	Russell's viper	1	Poisonous	1	Green pit viper	0	Poisonous	1	I dont know	0	I dont know	0	common krait	0
45798.596119907408	49	26	9. හම්බන්තොට	අම්බලන්තොට	Yes	No	No	No	Yes	Yes	Yes	I dont know	0	I dont know	0	Russell's viper	0	Poisonous	0	common krait	0	Poisonous	1	Srilankan krait	0	Poisonous	1	Cobra	1	Poisonous	1	Saw scaled viper	0	Poisonous	1	Russell's viper	1	Poisonous	1	Saw scaled viper	1	Poisonous	1	Green pit viper	1	non poisonous	0	Sea snake	1
45562.185327175925	45	22	1. අම්පාර	දෙහිඅත්තකන්ඩිය	Yes	No	No	No	Yes	Yes	Yes	Rat snake	1	non poisonous	1	Python	1	Poisonous	0	Srilankan krait	1	Poisonous	1	common krait	1	Poisonous	1	Cobra	1	Poisonous	1	Saw scaled viper	0	Poisonous	1	Russell's viper	1	Poisonous	1	I dont know	0	Poisonous	1	Green pit viper	1	Poisonous	1	I dont know	0
45631.621353287039	41	17	පොලොන්නරුව	වැලිකන්ද	No	No	No	No	No	Yes	Yes	humped nose viper	0	Poisonous	0	Python	1	Poisonous	0	humped nose viper	0	Poisonous	1	Srilankan krait	0	Poisonous	1	Cobra	1	Poisonous	1	Rat snake	0	Poisonous	1	Russell's viper	1	Poisonous	1	Saw scaled viper	1	Poisonous	1	Green pit viper	1	Poisonous	1	Sea snake	1
45429.387826168982	29	04	2. ගම්පහ	Ragama	No	No	No	No	No	Yes	Yes	Srilankan krait	0	Poisonous	0	Python	1	non poisonous	1	common krait	0	Poisonous	1	humped nose viper	0	Poisonous	1	Cobra	1	Poisonous	1	Saw scaled viper	0	Poisonous	1	Russell's viper	1	Poisonous	1	Saw scaled viper	1	Poisonous	1	Green pit viper	1	Poisonous	1	I dont know	0
45429.627762245371	56	31	25. කෑගල්ල	Kegalle	No	No	No	No	No	Yes	Yes	Rat snake	1	non poisonous	1	Python	1	non poisonous	1	common krait	0	Poisonous	1	I dont know	0	I dont know	0	Cobra	1	Poisonous	1	humped nose viper	1	Poisonous	1	Russell's viper	1	Poisonous	1	Saw scaled viper	1	Poisonous	1	Green pit viper	1	Poisonous	1	I dont know	0
45432.269753703702	44	16	20. අනුරාධපුරය	Moh thambuththegana	No	No	No	No	No	Yes	Yes	I dont know	0	I dont know	0	Python	1	Poisonous	0	common krait	0	Poisonous	1	humped nose viper	0	Poisonous	1	Cobra	1	Poisonous	1	Russell's viper	0	Poisonous	1	Saw scaled viper	0	Poisonous	1	I dont know	0	I dont know	0	Green pit viper	1	Poisonous	1	humped nose viper	0
45432.490451666672	31	4	20. අනුරාධපුරය	තඹුත්තේගම moh	No	No	No	No	No	Yes	Yes	I dont know	0	I dont know	0	Python	1	non poisonous	1	Srilankan krait	1	Poisonous	1	humped nose viper	0	I dont know	0	Cobra	1	Poisonous	1	Saw scaled viper	0	Poisonous	1	Russell's viper	1	Poisonous	1	Green pit viper	0	Poisonous	1	I dont know	0	I dont know	0	I dont know	0
45436.719368275459	29	2	20. අනුරාධපුරය	Thambuttegama	No	No	No	No	No	Yes	Yes	Srilankan krait	0	Poisonous	0	Python	1	Poisonous	0	Srilankan krait	1	Poisonous	1	I dont know	0	I dont know	0	Cobra	1	Poisonous	1	Russell's viper	0	Poisonous	1	Python	0	Poisonous	1	Saw scaled viper	1	Poisonous	1	I dont know	0	I dont know	0	I dont know	0
45508.166811400464	29	වසර 3	15. මඩකලපුව	චෙන්කලඩි	No	No	No	No	No	Yes	Yes	humped nose viper	0	Poisonous	0	Python	1	non poisonous	1	common krait	0	Poisonous	1	humped nose viper	0	Poisonous	1	Cobra	1	Poisonous	1	Russell's viper	0	Poisonous	1	Saw scaled viper	0	Poisonous	1	Russell's viper	0	Poisonous	1	I dont know	0	I dont know	0	I dont know	0
45508.230688287033	35	9	15. මඩකලපුව	Chenkaladi	No	No	No	No	No	Yes	Yes	Srilankan krait	0	Poisonous	0	Russell's viper	0	Poisonous	0	I dont know	0	Poisonous	1	I dont know	0	Poisonous	1	Cobra	1	Poisonous	1	Saw scaled viper	0	Poisonous	1	Russell's viper	1	Poisonous	1	I dont know	0	I dont know	0	Green pit viper	1	Poisonous	1	I dont know	0
45508.29153008102	35	10	15. මඩකලපුව	වවුනතීව්	No	No	No	No	No	Yes	Yes	I dont know	0	I dont know	0	Russell's viper	0	Poisonous	0	Srilankan krait	1	Poisonous	1	I dont know	0	I dont know	0	Cobra	1	Poisonous	1	Russell's viper	0	Poisonous	1	Python	0	non poisonous	0	I dont know	0	I dont know	0	Green pit viper	1	Poisonous	1	I dont know	0
45508.769990648143	38	9	15. මඩකලපුව	Chenkalady	No	No	No	No	No	Yes	Yes	I dont know	0	I dont know	0	Russell's viper	0	Poisonous	0	common krait	0	Poisonous	1	Srilankan krait	0	Poisonous	1	Cobra	1	Poisonous	1	Russell's viper	0	Poisonous	1	Saw scaled viper	0	Poisonous	1	I dont know	0	Poisonous	1	Green pit viper	1	Poisonous	1	humped nose viper	0
45510.129161006946	55	32	4. මහනුවර	කුන්ඩසාලේ	No	No	No	No	No	Yes	Yes	I dont know	0	I dont know	0	Python	1	non poisonous	1	Srilankan krait	1	Poisonous	1	I dont know	0	I dont know	0	Cobra	1	Poisonous	1	Russell's viper	0	Poisonous	1	Saw scaled viper	0	Poisonous	1	I dont know	0	I dont know	0	Green pit viper	1	Poisonous	1	I dont know	0
45516.632614444447	38 years	12	17. ත්‍රිකුණාමලය	Kantale	No	No	No	No	No	Yes	Yes	Srilankan krait	0	Poisonous	0	Python	1	Poisonous	0	Russell's viper	0	Poisonous	1	Srilankan krait	0	Poisonous	1	Cobra	1	Poisonous	1	Russell's viper	0	Poisonous	1	Green pit viper	0	Poisonous	1	Saw scaled viper	1	Poisonous	1	Green pit viper	1	Poisonous	1	I dont know	0
45517.332112013886	30y	03	17. ත්‍රිකුණාමලය	Muthur	No	No	No	No	No	Yes	Yes	Srilankan krait	0	Poisonous	0	Russell's viper	0	Poisonous	0	common krait	0	Poisonous	1	I dont know	0	Poisonous	1	Cobra	1	Poisonous	1	I dont know	0	I dont know	0	Python	0	Poisonous	1	Saw scaled viper	1	Poisonous	1	Green pit viper	1	Poisonous	1	I dont know	0
45517.334424050925	37y	9	17. ත්‍රිකුණාමලය		No	No	No	No	No	Yes	Yes	Srilankan krait	0	Poisonous	0	Russell's viper	0	Poisonous	0	common krait	0	Poisonous	1	I dont know	0	Poisonous	1	Cobra	1	Poisonous	1	I dont know	0	I dont know	0	Python	0	non poisonous	0	Saw scaled viper	1	Poisonous	1	Green pit viper	1	Poisonous	1	I dont know	0
45518.287402974536	43	16	17. ත්‍රිකුණාමලය	Kurunchankerni	No	No	Yes	No	No	Yes	Yes	I dont know	0	I dont know	0	Python	1	Poisonous	0	Srilankan krait	1	Poisonous	1	I dont know	0	I dont know	0	Cobra	1	Poisonous	1	Saw scaled viper	0	Poisonous	1	Saw scaled viper	0	I dont know	0	I dont know	0	I dont know	0	Green pit viper	1	I dont know	0	I dont know	0
45518.525852268518	57	35	9. හම්බන්තොට	Thangalle	No	No	No	No	No	Yes	Yes	I dont know	0	I dont know	0	Russell's viper	0	Poisonous	0	I dont know	0	Poisonous	1	I dont know	0	Poisonous	1	Cobra	1	Poisonous	1	I dont know	0	Poisonous	1	I dont know	0	Poisonous	1	I dont know	0	Poisonous	1	I dont know	0	I dont know	0	I dont know	0
45518.529263009259	32	4 1/2	9. හම්බන්තොට	Tissamaharama	No	No	No	No	No	Yes	Yes	I dont know	0	Poisonous	0	Python	1	Poisonous	0	Srilankan krait	1	Poisonous	1	humped nose viper	0	Poisonous	1	Cobra	1	Poisonous	1	Saw scaled viper	0	Poisonous	1	Russell's viper	1	Poisonous	1	Srilankan krait	0	Poisonous	1	Green pit viper	1	non poisonous	0	I dont know	0
45518.605353969906	33y	3y	9. හම්බන්තොට	වලස්මුල්ල	No	No	No	No	No	Yes	Yes	I dont know	0	I dont know	0	humped nose viper	0	Poisonous	0	I dont know	0	I dont know	0	I dont know	0	I dont know	0	Cobra	1	Poisonous	1	I dont know	0	I dont know	0	I dont know	0	I dont know	0	I dont know	0	I dont know	0	I dont know	0	I dont know	0	I dont know	0
45519.272720034722	49	23	9. හම්බන්තොට	moh katuwana	No	No	No	No	No	Yes	Yes	I dont know	0	I dont know	0	Python	1	non poisonous	1	Srilankan krait	1	Poisonous	1	common krait	1	Poisonous	1	Cobra	1	Poisonous	1	humped nose viper	1	Poisonous	1	Saw scaled viper	0	Poisonous	1	Russell's viper	0	Poisonous	1	Green pit viper	1	Poisonous	1	I dont know	0
45519.304296805552	35	11	9. හම්බන්තොට	Walasmulla	No	No	No	No	No	Yes	Yes	common krait	0	Poisonous	0	Python	1	Poisonous	0	Srilankan krait	1	Poisonous	1	Srilankan krait	0	Poisonous	1	Cobra	1	Poisonous	1	Russell's viper	0	Poisonous	1	Saw scaled viper	0	Poisonous	1	humped nose viper	0	Poisonous	1	Green pit viper	1	non poisonous	0	I dont know	0
45524.505016921292	අවුරුදු 52	අවුරුදු 23	5. මාතලේ	දඹුල්ල	No	No	No	No	No	Yes	Yes	I dont know	0	I dont know	0	Python	1	Poisonous	0	Rat snake	0	non poisonous	0	humped nose viper	0	Poisonous	1	Cobra	1	Poisonous	1	Russell's viper	0	Poisonous	1	Python	0	non poisonous	0	Green pit viper	0	Poisonous	1	Green pit viper	1	non poisonous	0	I dont know	0
45525.3281078125	42	18	17. ත්‍රිකුණාමලය	Tambalagamuva	No	No	No	No	No	Yes	Yes	I dont know	0	I dont know	0	I dont know	0	I dont know	0	I dont know	0	I dont know	0	I dont know	0	I dont know	0	I dont know	0	I dont know	0	I dont know	0	I dont know	0	Saw scaled viper	0	Poisonous	1	I dont know	0	I dont know	0	I dont know	0	I dont know	0	I dont know	0
45525.331801215274	41	17	17. ත්‍රිකුණාමලය	Thambalagamuva	No	No	No	No	No	Yes	Yes	I dont know	0	I dont know	0	Python	1	I dont know	0	I dont know	0	I dont know	0	I dont know	0	I dont know	0	Cobra	1	Poisonous	1	Saw scaled viper	0	Poisonous	1	Russell's viper	1	Poisonous	1	I dont know	0	I dont know	0	I dont know	0	I dont know	0	I dont know	0
45531.498903275467	31	2	5. මාතලේ	Willgamuwa	No	No	No	No	No	Yes	Yes	I dont know	0	I dont know	0	Python	1	Poisonous	0	Green pit viper	0	Poisonous	1	Saw scaled viper	0	Poisonous	1	Cobra	1	Poisonous	1	Green pit viper	0	Poisonous	1	Python	0	Poisonous	1	common krait	0	I dont know	0	I dont know	0	I dont know	0	I dont know	0
45532.327701932867	40	09	5. මාතලේ	නාඋල	No	No	No	No	No	Yes	Yes	Srilankan krait	0	Poisonous	0	Python	1	I dont know	0	common krait	0	Poisonous	1	I dont know	0	I dont know	0	Cobra	1	Poisonous	1	humped nose viper	1	Poisonous	1	Saw scaled viper	0	Poisonous	1	Saw scaled viper	1	Poisonous	1	Green pit viper	1	Poisonous	1	I dont know	0
45532.346712013888	43	15	5. මාතලේ	නාවුල	No	No	No	Yes	No	Yes	Yes	Srilankan krait	0	Poisonous	0	Python	1	I dont know	0	common krait	0	Poisonous	1	I dont know	0	I dont know	0	Cobra	1	Poisonous	1	humped nose viper	1	Poisonous	1	Saw scaled viper	0	Poisonous	1	Saw scaled viper	1	Poisonous	1	Green pit viper	1	Poisonous	1	I dont know	0
45532.628533738425	52y	23y	7. ගාල්ල	Hikkaduwa	No	No	No	No	No	Yes	Yes	I dont know	0	I dont know	0	Python	1	Poisonous	0	Cobra	0	Poisonous	1	I dont know	0	I dont know	0	Cobra	1	Poisonous	1	Russell's viper	0	Poisonous	1	Saw scaled viper	0	Poisonous	1	I dont know	0	I dont know	0	Green pit viper	1	non poisonous	0	I dont know	0
45533.601383379631	49	23	7. ගාල්ල	බලපිටිය	No	No	No	No	No	Yes	Yes	Rat snake	1	non poisonous	1	Python	1	non poisonous	1	Srilankan krait	1	Poisonous	1	Srilankan krait	0	Poisonous	1	Cobra	1	Poisonous	1	humped nose viper	1	Poisonous	1	Russell's viper	1	Poisonous	1	I dont know	0	I dont know	0	Green pit viper	1	I dont know	0	I dont know	0
45560.655476018517	36	9	16. අම්පාර	අම්පාර	No	No	No	No	No	Yes	Yes	I dont know	0	Poisonous	0	Python	1	Poisonous	0	I dont know	0	I dont know	0	I dont know	0	I dont know	0	Cobra	1	Poisonous	1	Russell's viper	0	Poisonous	1	I dont know	0	I dont know	0	Saw scaled viper	1	Poisonous	1	I dont know	0	I dont know	0	I dont know	0
45560.679160266205	අවුරුදු 48	අවුරුදු 22	16. අම්පාර	අම්පාර	No	No	No	No	No	Yes	Yes	Srilankan krait	0	Poisonous	0	Python	1	Poisonous	0	common krait	0	Poisonous	1	I dont know	0	Poisonous	1	Cobra	1	Poisonous	1	Saw scaled viper	0	Poisonous	1	Green pit viper	0	Poisonous	1	I dont know	0	Poisonous	1	humped nose viper	0	non poisonous	0	Sea snake	1
45571.354669236112	40	9	16. අම්පාර	අම්පාර	No	No	No	No	No	Yes	Yes	humped nose viper	0	Poisonous	0	Python	1	non poisonous	1	common krait	0	Poisonous	1	Srilankan krait	0	Poisonous	1	Cobra	1	Poisonous	1	Saw scaled viper	0	Poisonous	1	Russell's viper	1	Poisonous	1	Green pit viper	0	Poisonous	1	I dont know	0	I dont know	0	I dont know	0
45571.475803611116	38	8	16. අම්පාර	Padiyathalawa	No	No	No	No	No	Yes	Yes	Rat snake	1	Poisonous	0	Python	1	non poisonous	1	common krait	0	Poisonous	1	Srilankan krait	0	Poisonous	1	Cobra	1	Poisonous	1	Saw scaled viper	0	Poisonous	1	Saw scaled viper	0	Poisonous	1	Russell's viper	0	Poisonous	1	Green pit viper	1	Poisonous	1	I dont know	0
45571.487267187498	37	11	16. අම්පාර	Padiyatalawata	No	No	Yes	Yes	No	Yes	Yes	Rat snake	1	non poisonous	1	Python	1	non poisonous	1	I dont know	0	I dont know	0	I dont know	0	I dont know	0	Cobra	1	Poisonous	1	Saw scaled viper	0	Poisonous	1	I dont know	0	I dont know	0	I dont know	0	I dont know	0	humped nose viper	0	non poisonous	0	I dont know	0
45571.641164490742	47	23	16. අම්පාර	Uhana	No	No	No	No	No	Yes	Yes	Srilankan krait	0	Poisonous	0	common krait	0	Poisonous	0	Rat snake	0	non poisonous	0	Green pit viper	0	Poisonous	1	Cobra	1	Poisonous	1	Saw scaled viper	0	Poisonous	1	Python	0	Poisonous	1	I dont know	0	I dont know	0	humped nose viper	0	non poisonous	0	I dont know	0
45571.697472893517	40	10	16. අම්පාර	Uhana	No	No	No	No	No	Yes	Yes	I dont know	0	I dont know	0	Python	1	Poisonous	0	Srilankan krait	1	Poisonous	1	I dont know	0	I dont know	0	Cobra	1	Poisonous	1	Russell's viper	0	Poisonous	1	I dont know	0	I dont know	0	I dont know	0	I dont know	0	I dont know	0	I dont know	0	I dont know	0
45572.17366429398	36	9	16. අම්පාර	අම්පාර	No	No	No	No	No	Yes	Yes	Srilankan krait	0	Poisonous	0	Python	1	Poisonous	0	Srilankan krait	1	Poisonous	1	common krait	1	Poisonous	1	Cobra	1	Poisonous	1	Russell's viper	0	Poisonous	1	Saw scaled viper	0	Poisonous	1	I dont know	0	I dont know	0	I dont know	0	I dont know	0	Sea snake	1
45572.192780104167	59	30	16. අම්පාර	අම්පඅරි	No	No	No	No	No	Yes	Yes	humped nose viper	0	Poisonous	0	Russell's viper	0	Poisonous	0	common krait	0	Poisonous	1	Srilankan krait	0	Poisonous	1	Cobra	1	Poisonous	1	Saw scaled viper	0	Poisonous	1	Saw scaled viper	0	Poisonous	1	Saw scaled viper	1	Poisonous	1	I dont know	0	Poisonous	1	Srilankan krait	0
45585.41944150463	28		16. අම්පාර	අම්පාර	No	No	Yes	Yes	No	Yes	Yes	Srilankan krait	0	Poisonous	0	Python	1	Poisonous	0	common krait	0	Poisonous	1	humped nose viper	0	Poisonous	1	Cobra	1	Poisonous	1	Saw scaled viper	0	Poisonous	1	Russell's viper	1	Poisonous	1	humped nose viper	0	Poisonous	1	Green pit viper	1	Poisonous	1	Sea snake	1
45687.257088831015	29	6	20. අනුරාධපුරය	කැබිතිගොල්ලෑව	No	No	No	No	No	Yes	Yes	I dont know	0	I dont know	0	I dont know	0	I dont know	0	I dont know	0	I dont know	0	I dont know	0	I dont know	0	I dont know	0	I dont know	0	humped nose viper	1	Poisonous	1	I dont know	0	I dont know	0	Cobra	0	Poisonous	1	I dont know	0	I dont know	0	I dont know	0
45687.286355555552	30	3	20. අනුරාධපුරය	Moh office Galenbindunuwewa	No	No	No	No	No	Yes	Yes	Srilankan krait	0	Poisonous	0	Python	1	Poisonous	0	common krait	0	Poisonous	1	I dont know	0	I dont know	0	Cobra	1	Poisonous	1	Russell's viper	0	Poisonous	1	Python	0	Poisonous	1	Saw scaled viper	1	Poisonous	1	I dont know	0	I dont know	0	I dont know	0
45687.310775358797	අවු 44	අවු 17	20. අනුරාධපුරය	නොච්චියාගම	No	No	No	No	No	Yes	Yes	I dont know	0	I dont know	0	Python	1	Poisonous	0	Srilankan krait	1	Poisonous	1	I dont know	0	I dont know	0	Cobra	1	Poisonous	1	humped nose viper	1	Poisonous	1	Python	0	Poisonous	1	I dont know	0	I dont know	0	Green pit viper	1	Poisonous	1	I dont know	0
45687.331917673611	30	3	20. අනුරාධපුරය	පලාගල	No	No	No	No	No	Yes	Yes	I dont know	0	I dont know	0	Python	1	non poisonous	1	I dont know	0	I dont know	0	I dont know	0	I dont know	0	Cobra	1	Poisonous	1	Saw scaled viper	0	Poisonous	1	Russell's viper	1	Poisonous	1	Saw scaled viper	1	Poisonous	1	Green pit viper	1	Poisonous	1	I dont know	0
45687.504355925921	32	4	20. අනුරාධපුරය	Nachchchaduwa	No	No	No	No	No	Yes	Yes	Cobra	0	Poisonous	0	Russell's viper	0	Poisonous	0	Srilankan krait	1	Poisonous	1	I dont know	0	I dont know	0	Cobra	1	Poisonous	1	Saw scaled viper	0	Poisonous	1	Python	0	Poisonous	1	I dont know	0	I dont know	0	humped nose viper	0	Poisonous	1	I dont know	0
45687.519636458332	29	6	20. අනුරාධපුරය	නැගෙනහිර නුවරගම් පළාත	No	No	No	No	No	Yes	Yes	common krait	0	Poisonous	0	Python	1	Poisonous	0	Srilankan krait	1	Poisonous	1	Srilankan krait	0	Poisonous	1	Cobra	1	Poisonous	1	Green pit viper	0	Poisonous	1	Russell's viper	1	Poisonous	1	Saw scaled viper	1	Poisonous	1	Green pit viper	1	Poisonous	1	Sea snake	1
45687.54953606482	32	4	20. අනුරාධපුරය	තබුත්තෙගම	No	No	No	No	No	Yes	Yes	I dont know	0	I dont know	0	Python	1	non poisonous	1	I dont know	0	I dont know	0	I dont know	0	I dont know	0	Cobra	1	Poisonous	1	Saw scaled viper	0	Poisonous	1	Russell's viper	1	Poisonous	1	Green pit viper	0	Poisonous	1	I dont know	0	I dont know	0	I dont know	0
45688.165294814811	54	29	20. අනුරාධපුරය	නාච්චාදුව	No	No	No	No	No	Yes	Yes	Srilankan krait	0	Poisonous	0	Python	1	non poisonous	1	I dont know	0	I dont know	0	I dont know	0	I dont know	0	Cobra	1	Poisonous	1	Russell's viper	0	Poisonous	1	Green pit viper	0	Poisonous	1	I dont know	0	I dont know	0	I dont know	0	I dont know	0	I dont know	0
45688.196898541668	42	17	20. අනුරාධපුරය	Thirappane	No	No	No	No	No	Yes	Yes	Srilankan krait	0	Poisonous	0	Russell's viper	0	Poisonous	0	I dont know	0	I dont know	0	I dont know	0	I dont know	0	Cobra	1	Poisonous	1	humped nose viper	1	Poisonous	1	Russell's viper	1	Poisonous	1	I dont know	0	I dont know	0	Green pit viper	1	Poisonous	1	I dont know	0
45689.221746932875	අවුරුදු 42	අවුරුදු 18	20. අනුරාධපුරය	පලුගස්වැව	No	No	No	No	No	Yes	Yes	Srilankan krait	0	Poisonous	0	Python	1	I dont know	0	common krait	0	Poisonous	1	I dont know	0	I dont know	0	Cobra	1	Poisonous	1	humped nose viper	1	Poisonous	1	Russell's viper	1	Poisonous	1	Saw scaled viper	1	Poisonous	1	Green pit viper	1	Poisonous	1	I dont know	0
45691.420197094907	30	6	5. මාතලේ	ලග්ගල	No	No	Yes	No	No	Yes	Yes	Rat snake	1	non poisonous	1	Python	1	Poisonous	0	common krait	0	Poisonous	1	Srilankan krait	0	Poisonous	1	Cobra	1	Poisonous	1	Saw scaled viper	0	I dont know	0	Saw scaled viper	0	Poisonous	1	Russell's viper	0	Poisonous	1	Green pit viper	1	Poisonous	1	Sea snake	1
45692.529521944445	36	9	5. මාතලේ	Rattota	No	No	No	No	No	Yes	Yes	I dont know	0	I dont know	0	Python	1	Poisonous	0	I dont know	0	I dont know	0	common krait	1	Poisonous	1	Cobra	1	Poisonous	1	I dont know	0	I dont know	0	Python	0	I dont know	0	I dont know	0	I dont know	0	I dont know	0	I dont know	0	I dont know	0
45693.451141446756	40	12	5. මාතලේ	දඹුල්ල	No	No	No	No	No	Yes	Yes	Rat snake	1	non poisonous	1	Python	1	non poisonous	1	common krait	0	Poisonous	1	Srilankan krait	0	Poisonous	1	Cobra	1	Poisonous	1	Saw scaled viper	0	Poisonous	1	Russell's viper	1	Poisonous	1	humped nose viper	0	Poisonous	1	Green pit viper	1	non poisonous	0	I dont know	0
45694.141424224537	38	12	5. මාතලේ	Pallepola	No	No	No	No	No	Yes	Yes	humped nose viper	0	I dont know	0	Russell's viper	0	Poisonous	0	humped nose viper	0	Poisonous	1	Srilankan krait	0	Poisonous	1	Cobra	1	Poisonous	1	I dont know	0	I dont know	0	Green pit viper	0	Poisonous	1	Russell's viper	0	Poisonous	1	Green pit viper	1	Poisonous	1	I dont know	0
45694.162955335647	41	10	5. මාතලේ	naula	No	No	No	No	No	Yes	Yes	Srilankan krait	0	Poisonous	0	Russell's viper	0	Poisonous	0	common krait	0	Poisonous	1	common krait	1	Poisonous	1	Cobra	1	Poisonous	1	humped nose viper	1	Poisonous	1	Python	0	Poisonous	1	Saw scaled viper	1	Poisonous	1	Green pit viper	1	Poisonous	1	Sea snake	1
45694.259240613421	30	5	6. නුවරඑළිය	රාගල	No	No	No	No	No	Yes	Yes	I dont know	0	I dont know	0	Russell's viper	0	Poisonous	0	I dont know	0	I dont know	0	I dont know	0	I dont know	0	Cobra	1	Poisonous	1	Saw scaled viper	0	Poisonous	1	Python	0	Poisonous	1	I dont know	0	I dont know	0	humped nose viper	0	non poisonous	0	Srilankan krait	0
45694.287884178237	32	5	6. නුවරඑළිය	Kotagala	No	No	No	No	No	Yes	Yes	I dont know	0	I dont know	0	Python	1	Poisonous	0	common krait	0	Poisonous	1	Srilankan krait	0	Poisonous	1	Cobra	1	Poisonous	1	Russell's viper	0	Poisonous	1	Saw scaled viper	0	Poisonous	1	humped nose viper	0	Poisonous	1	Green pit viper	1	non poisonous	0	Sea snake	1
45695.062718414352	31	5	6. නුවරඑළිය	Kotagala	No	No	No	Yes	No	Yes	Yes	I dont know	0	I dont know	0	Python	1	Poisonous	0	humped nose viper	0	Poisonous	1	I dont know	0	Poisonous	1	Rat snake	0	non poisonous	0	Saw scaled viper	0	Poisonous	1	Russell's viper	1	Poisonous	1	I dont know	0	Poisonous	1	I dont know	0	Poisonous	1	I dont know	0
45695.209936712963	42	18	5. මාතලේ	දඹුල්ල	No	No	No	No	No	Yes	Yes	I dont know	0	I dont know	0	Python	1	non poisonous	1	I dont know	0	I dont know	0	I dont know	0	I dont know	0	Cobra	1	Poisonous	1	Russell's viper	0	Poisonous	1	Saw scaled viper	0	Poisonous	1	Srilankan krait	0	Poisonous	1	Green pit viper	1	Poisonous	1	I dont know	0
45695.21021686343	අවු. 32	අවු. 03	5. මාතලේ	දඹුල්ල	No	No	No	No	No	Yes	Yes	I dont know	0	I dont know	0	Russell's viper	0	Poisonous	0	Srilankan krait	1	Poisonous	1	I dont know	0	I dont know	0	Cobra	1	Poisonous	1	Python	0	Poisonous	1	Python	0	Poisonous	1	I dont know	0	I dont know	0	Green pit viper	1	Poisonous	1	common krait	0
45695.211253634261	42	17	5. මාතලේ	Dambulla	No	No	No	No	No	Yes	Yes	I dont know	0	I dont know	0	Python	1	non poisonous	1	I dont know	0	I dont know	0	I dont know	0	I dont know	0	Cobra	1	Poisonous	1	Saw scaled viper	0	Poisonous	1	Saw scaled viper	0	Poisonous	1	Srilankan krait	0	Poisonous	1	Green pit viper	1	Poisonous	1	I dont know	0
45695.284220601854	58	35	6. නුවරඑළිය	හගුරන්කෙත	No	No	No	No	No	Yes	Yes	Rat snake	1	non poisonous	1	Python	1	Poisonous	0	humped nose viper	0	Poisonous	1	Srilankan krait	0	Poisonous	1	Cobra	1	Poisonous	1	Russell's viper	0	Poisonous	1	Saw scaled viper	0	Poisonous	1	common krait	0	Poisonous	1	Green pit viper	1	Poisonous	1	Sea snake	1
45695.38294304398	44y	18	5. මාතලේ	Ukuwela	No	No	No	No	No	Yes	Yes	I dont know	0	I dont know	0	Russell's viper	0	Poisonous	0	common krait	0	Poisonous	1	Srilankan krait	0	Poisonous	1	Cobra	1	Poisonous	1	Green pit viper	0	Poisonous	1	Python	0	non poisonous	0	common krait	0	Poisonous	1	Green pit viper	1	Poisonous	1	I dont know	0
45695.457052418977	55 year	26y	5. මාතලේ	Dambulla	No	No	No	No	No	Yes	Yes	I dont know	0	I dont know	0	Python	1	Poisonous	0	Saw scaled viper	0	Poisonous	1	Srilankan krait	0	Poisonous	1	Cobra	1	Poisonous	1	Russell's viper	0	Poisonous	1	Saw scaled viper	0	Poisonous	1	I dont know	0	Poisonous	1	I dont know	0	Poisonous	1	I dont know	0
45696.162138506945	58	30	5. මාතලේ	Matale	No	No	No	No	No	Yes	Yes	Srilankan krait	0	Poisonous	0	Python	1	non poisonous	1	humped nose viper	0	I dont know	0	Saw scaled viper	0	Poisonous	1	Cobra	1	Poisonous	1	Saw scaled viper	0	Poisonous	1	Python	0	non poisonous	0	Saw scaled viper	1	Poisonous	1	Green pit viper	1	Poisonous	1	Rat snake	0
45696.254306435185	31	5	6. නුවරඑළිය	වලපනේ	No	No	No	No	No	Yes	Yes	Rat snake	1	non poisonous	1	Python	1	Poisonous	0	I dont know	0	I dont know	0	I dont know	0	I dont know	0	Cobra	1	Poisonous	1	I dont know	0	I dont know	0	Russell's viper	1	Poisonous	1	I dont know	0	I dont know	0	Green pit viper	1	Poisonous	1	I dont know	0
45696.261457361106	44y	18 y	6. නුවරඑළිය	Moh walapane	No	No	No	No	No	Yes	Yes	I dont know	0	I dont know	0	Python	1	Poisonous	0	Srilankan krait	1	Poisonous	1	I dont know	0	I dont know	0	Cobra	1	Poisonous	1	Russell's viper	0	Poisonous	1	Saw scaled viper	0	Poisonous	1	Green pit viper	0	Poisonous	1	humped nose viper	0	Poisonous	1	I dont know	0
45696.262620034722	44y	10y	6. නුවරඑළිය	MOH Walapane	No	No	No	No	No	Yes	Yes	I dont know	0	I dont know	0	Python	1	Poisonous	0	Srilankan krait	1	Poisonous	1	Srilankan krait	0	Poisonous	1	Cobra	1	Poisonous	1	Russell's viper	0	Poisonous	1	Saw scaled viper	0	Poisonous	1	Green pit viper	0	Poisonous	1	humped nose viper	0	Poisonous	1	I dont know	0
45696.478827268518	30	4	6. නුවරඑළිය	Ragala	No	No	Yes	No	No	Yes	Yes	Rat snake	1	non poisonous	1	Russell's viper	0	Poisonous	0	humped nose viper	0	Poisonous	1	I dont know	0	I dont know	0	Cobra	1	Poisonous	1	Russell's viper	0	Poisonous	1	Saw scaled viper	0	Poisonous	1	Saw scaled viper	1	Poisonous	1	humped nose viper	0	Poisonous	1	I dont know	0
45696.531220219906	32	6අවුරැදු මාස 7	6. නුවරඑළිය	නුවරඑලිය	No	No	No	No	No	Yes	Yes	I dont know	0	I dont know	0	Python	1	Poisonous	0	I dont know	0	I dont know	0	I dont know	0	I dont know	0	Cobra	1	Poisonous	1	Saw scaled viper	0	Poisonous	1	I dont know	0	Poisonous	1	I dont know	0	Poisonous	1	humped nose viper	0	Poisonous	1	I dont know	0
45697.071985162038	29	05	6. නුවරඑළිය	Nuwaraeliya	No	No	No	No	No	Yes	Yes	Rat snake	1	non poisonous	1	Python	1	Poisonous	0	common krait	0	Poisonous	1	Srilankan krait	0	Poisonous	1	Cobra	1	Poisonous	1	Green pit viper	0	Poisonous	1	Python	0	Poisonous	1	I dont know	0	I dont know	0	Russell's viper	0	Poisonous	1	I dont know	0
45697.130129050929	37	3y	6. නුවරඑළිය	MOH Nuwara Eliya	No	No	No	No	No	Yes	Yes	common krait	0	Poisonous	0	Russell's viper	0	I dont know	0	Saw scaled viper	0	Poisonous	1	Saw scaled viper	0	Poisonous	1	Cobra	1	Poisonous	1	I dont know	0	I dont know	0	I dont know	0	I dont know	0	I dont know	0	I dont know	0	humped nose viper	0	Poisonous	1	I dont know	0
45697.188483483798	34	15	6. නුවරඑළිය	නුවරඑළිය	No	No	Yes	Yes	No	Yes	Yes	I dont know	0	I dont know	0	Russell's viper	0	Poisonous	0	I dont know	0	I dont know	0	I dont know	0	I dont know	0	Cobra	1	Poisonous	1	Saw scaled viper	0	Poisonous	1	I dont know	0	I dont know	0	I dont know	0	I dont know	0	Green pit viper	1	Poisonous	1	I dont know	0
45697.19717748843	32	6	6. නුවරඑළිය	Nuwareliya	No	No	No	No	No	Yes	Yes	I dont know	0	I dont know	0	Python	1	Poisonous	0	I dont know	0	Poisonous	1	I dont know	0	I dont know	0	Cobra	1	Poisonous	1	I dont know	0	I dont know	0	Saw scaled viper	0	Poisonous	1	I dont know	0	Poisonous	1	I dont know	0	Poisonous	1	I dont know	0
45698.450659791662	42	12	22. බදුල්ල	Welimada	No	No	No	No	No	Yes	Yes	I dont know	0	I dont know	0	Russell's viper	0	Poisonous	0	common krait	0	Poisonous	1	I dont know	0	I dont know	0	Cobra	1	Poisonous	1	humped nose viper	1	Poisonous	1	Russell's viper	1	Poisonous	1	I dont know	0	I dont know	0	Green pit viper	1	Poisonous	1	I dont know	0
45698.530563148146	32	7	22. බදුල්ල	වැලිමඩ	No	No	No	No	No	Yes	Yes	I dont know	0	I dont know	0	Python	1	Poisonous	0	I dont know	0	Poisonous	1	I dont know	0	I dont know	0	Cobra	1	Poisonous	1	I dont know	0	I dont know	0	Russell's viper	1	Poisonous	1	I dont know	0	I dont know	0	Green pit viper	1	Poisonous	1	I dont know	0
45698.554653900464	30	අවුරුදු 3යි	22. බදුල්ල	වැලිමඩ	No	No	No	No	No	Yes	Yes	Rat snake	1	I dont know	0	Russell's viper	0	Poisonous	0	I dont know	0	Poisonous	1	I dont know	0	I dont know	0	Cobra	1	Poisonous	1	I dont know	0	I dont know	0	Python	0	Poisonous	1	I dont know	0	I dont know	0	Green pit viper	1	Poisonous	1	I dont know	0
45698.593435949078	42	17	22. බදුල්ල	Welimada	No	No	No	No	No	Yes	Yes	I dont know	0	I dont know	0	I dont know	0	I dont know	0	I dont know	0	I dont know	0	I dont know	0	I dont know	0	Cobra	1	Poisonous	1	I dont know	0	I dont know	0	I dont know	0	I dont know	0	I dont know	0	I dont know	0	I dont know	0	I dont know	0	I dont know	0
45698.69072111111	33	3	22. බදුල්ල	Welimada	No	No	No	No	No	Yes	Yes	I dont know	0	I dont know	0	Python	1	Poisonous	0	Srilankan krait	1	Poisonous	1	I dont know	0	I dont know	0	Cobra	1	Poisonous	1	Saw scaled viper	0	Poisonous	1	Green pit viper	0	Poisonous	1	I dont know	0	I dont know	0	I dont know	0	I dont know	0	I dont know	0
45698.761247858798	45	7	22. බදුල්ල	වැලිමඩ	No	No	No	No	No	Yes	Yes	I dont know	0	I dont know	0	I dont know	0	I dont know	0	I dont know	0	I dont know	0	I dont know	0	I dont know	0	Cobra	1	Poisonous	1	I dont know	0	I dont know	0	I dont know	0	I dont know	0	I dont know	0	I dont know	0	I dont know	0	I dont know	0	I dont know	0
45699.186853796295	30	7	22. බදුල්ල	Alugolla	No	No	No	No	No	Yes	Yes	I dont know	0	I dont know	0	Python	1	I dont know	0	I dont know	0	I dont know	0	I dont know	0	I dont know	0	Cobra	1	Poisonous	1	I dont know	0	I dont know	0	Python	0	Poisonous	1	I dont know	0	Poisonous	1	Russell's viper	0	Poisonous	1	I dont know	0
45699.290559351852	38	10	22. බදුල්ල	Passara	No	No	No	No	No	Yes	Yes	I dont know	0	I dont know	0	Python	1	non poisonous	1	Srilankan krait	1	Poisonous	1	Russell's viper	0	Poisonous	1	Cobra	1	Poisonous	1	I dont know	0	I dont know	0	I dont know	0	I dont know	0	I dont know	0	I dont know	0	I dont know	0	I dont know	0	I dont know	0
45699.29085287037	43	13	22. බදුල්ල	MOH	No	No	No	No	No	Yes	Yes	I dont know	0	I dont know	0	I dont know	0	I dont know	0	I dont know	0	I dont know	0	I dont know	0	I dont know	0	I dont know	0	I dont know	0	I dont know	0	I dont know	0	I dont know	0	I dont know	0	I dont know	0	I dont know	0	I dont know	0	I dont know	0	I dont know	0
45699.29130167824	30	05	22. බදුල්ල	Passara	No	No	No	No	No	Yes	Yes	I dont know	0	Poisonous	0	Python	1	Poisonous	0	Saw scaled viper	0	Poisonous	1	I dont know	0	non poisonous	0	Cobra	1	Poisonous	1	humped nose viper	1	non poisonous	0	Python	0	Poisonous	1	Russell's viper	0	Poisonous	1	Green pit viper	1	Poisonous	1	I dont know	0
45699.29236472222	43	18	22. බදුල්ල	පස්සර	No	No	Yes	No	No	Yes	Yes	I dont know	0	I dont know	0	Python	1	Poisonous	0	I dont know	0	I dont know	0	I dont know	0	I dont know	0	Cobra	1	Poisonous	1	I dont know	0	I dont know	0	Saw scaled viper	0	Poisonous	1	I dont know	0	I dont know	0	I dont know	0	I dont know	0	I dont know	0
45699.292478425923	43	19	22. බදුල්ල	Passara	No	No	No	No	No	Yes	Yes	I dont know	0	I dont know	0	Green pit viper	0	Poisonous	0	Srilankan krait	1	Poisonous	1	humped nose viper	0	Poisonous	1	Cobra	1	Poisonous	1	Saw scaled viper	0	Poisonous	1	Green pit viper	0	Poisonous	1	I dont know	0	I dont know	0	I dont know	0	I dont know	0	I dont know	0
45699.29380619213	30	06	22. බදුල්ල	පස්සර	No	No	Yes	No	No	Yes	Yes	I dont know	0	I dont know	0	Saw scaled viper	0	Poisonous	0	I dont know	0	I dont know	0	I dont know	0	I dont know	0	Cobra	1	Poisonous	1	Russell's viper	0	Poisonous	1	I dont know	0	I dont know	0	I dont know	0	I dont know	0	I dont know	0	I dont know	0	I dont know	0
45699.295358414354	28	2	22. බදුල්ල	පස්සර	No	No	No	No	No	Yes	Yes	Srilankan krait	0	Poisonous	0	Russell's viper	0	Poisonous	0	common krait	0	Poisonous	1	Srilankan krait	0	Poisonous	1	Cobra	1	Poisonous	1	common krait	0	Poisonous	1	Python	0	Poisonous	1	Saw scaled viper	1	Poisonous	1	Green pit viper	1	Poisonous	1	Sea snake	1
45699.343988946755	42	19	22. බදුල්ල	Mahiyangana	No	No	Yes	No	No	Yes	Yes	I dont know	0	I dont know	0	Python	1	I dont know	0	Srilankan krait	1	Poisonous	1	common krait	1	Poisonous	1	Cobra	1	Poisonous	1	Saw scaled viper	0	Poisonous	1	Russell's viper	1	Poisonous	1	Green pit viper	0	Poisonous	1	Green pit viper	1	Poisonous	1	I dont know	0
45699.392129131942	30	03	23. මොණරාගල	වැල්ලවාය	No	No	No	No	No	Yes	Yes	I dont know	0	I dont know	0	Python	1	Poisonous	0	Srilankan krait	1	Poisonous	1	I dont know	0	I dont know	0	Cobra	1	Poisonous	1	Russell's viper	0	Poisonous	1	Saw scaled viper	0	Poisonous	1	I dont know	0	I dont know	0	Green pit viper	1	non poisonous	0	I dont know	0
45699.608249143523	27	1.6	22. බදුල්ල	ඇල්ල	No	No	No	No	No	Yes	Yes	I dont know	0	I dont know	0	Python	1	non poisonous	1	common krait	0	Poisonous	1	Srilankan krait	0	Poisonous	1	Cobra	1	Poisonous	1	Saw scaled viper	0	Poisonous	1	Russell's viper	1	Poisonous	1	I dont know	0	I dont know	0	Green pit viper	1	Poisonous	1	I dont know	0
45700.537745289352	42	18	22. බදුල්ල	හපුතල	No	No	No	No	No	Yes	Yes	Srilankan krait	0	I dont know	0	Saw scaled viper	0	Poisonous	0	Srilankan krait	1	Poisonous	1	common krait	1	Poisonous	1	Cobra	1	Poisonous	1	I dont know	0	I dont know	0	Python	0	I dont know	0	Saw scaled viper	1	I dont know	0	Green pit viper	1	I dont know	0	I dont know	0
45701.078438217592	33	3	23. මොණරාගල	MOH katharagama	No	No	No	No	No	Yes	Yes	I dont know	0	I dont know	0	I dont know	0	I dont know	0	I dont know	0	I dont know	0	I dont know	0	I dont know	0	Cobra	1	Poisonous	1	I dont know	0	I dont know	0	Saw scaled viper	0	Poisonous	1	I dont know	0	I dont know	0	Green pit viper	1	Poisonous	1	I dont know	0
45701.626134826394	45	17	23. මොණරාගල	Siyambalanduwa	No	No	No	No	No	Yes	Yes	Saw scaled viper	0	Poisonous	0	Python	1	non poisonous	1	humped nose viper	0	Poisonous	1	I dont know	0	I dont know	0	Cobra	1	Poisonous	1	I dont know	0	I dont know	0	Russell's viper	1	Poisonous	1	I dont know	0	I dont know	0	Green pit viper	1	Poisonous	1	I dont know	0
45702.184241921292	32	7	23. මොණරාගල	Madagama	No	No	No	No	No	Yes	Yes	I dont know	0	I dont know	0	I dont know	0	I dont know	0	I dont know	0	I dont know	0	I dont know	0	I dont know	0	Cobra	1	Poisonous	1	Green pit viper	0	Poisonous	1	Russell's viper	1	Poisonous	1	humped nose viper	0	Poisonous	1	Green pit viper	1	Poisonous	1	I dont know	0
45705.329218935185	31	3	23. මොණරාගල	බුත්තල	No	No	No	No	No	Yes	Yes	Srilankan krait	0	Poisonous	0	Python	1	Poisonous	0	Srilankan krait	1	Poisonous	1	Srilankan krait	0	Poisonous	1	Cobra	1	Poisonous	1	humped nose viper	1	Poisonous	1	Python	0	Poisonous	1	Saw scaled viper	1	Poisonous	1	Russell's viper	0	Poisonous	1	I dont know	0
45705.333516458333	32	5	23. මොණරාගල	Madulla	No	No	No	No	No	Yes	Yes	I dont know	0	I dont know	0	Russell's viper	0	Poisonous	0	humped nose viper	0	Poisonous	1	I dont know	0	I dont know	0	Cobra	1	Poisonous	1	humped nose viper	1	Poisonous	1	Saw scaled viper	0	non poisonous	0	Saw scaled viper	1	Poisonous	1	Green pit viper	1	Poisonous	1	common krait	0
45705.335303715277	40	10	23. මොණරාගල	බුත්තල	No	No	No	No	No	Yes	Yes	humped nose viper	0	Poisonous	0	Russell's viper	0	Poisonous	0	I dont know	0	I dont know	0	I dont know	0	I dont know	0	Cobra	1	Poisonous	1	Saw scaled viper	0	Poisonous	1	Python	0	Poisonous	1	I dont know	0	I dont know	0	I dont know	0	I dont know	0	I dont know	0
45705.33561415509	30	5 years	23. මොණරාගල	Buththala	No	No	No	No	No	Yes	Yes	I dont know	0	I dont know	0	I dont know	0	I dont know	0	I dont know	0	I dont know	0	I dont know	0	I dont know	0	I dont know	0	I dont know	0	I dont know	0	I dont know	0	I dont know	0	I dont know	0	I dont know	0	I dont know	0	I dont know	0	I dont know	0	I dont know	0
45705.342499050923	55	30	23. මොණරාගල	බුත්තල	No	No	No	No	No	Yes	Yes	I dont know	0	I dont know	0	Python	1	non poisonous	1	Cobra	0	Poisonous	1	I dont know	0	I dont know	0	Cobra	1	Poisonous	1	Russell's viper	0	Poisonous	1	I dont know	0	I dont know	0	I dont know	0	I dont know	0	I dont know	0	I dont know	0	I dont know	0
45705.345573437502	45	18	23. මොණරාගල	බුත්තල	No	No	No	No	No	Yes	Yes	I dont know	0	I dont know	0	Python	1	Poisonous	0	I dont know	0	I dont know	0	I dont know	0	I dont know	0	Cobra	1	Poisonous	1	I dont know	0	I dont know	0	Russell's viper	1	Poisonous	1	I dont know	0	I dont know	0	I dont know	0	I dont know	0	I dont know	0
45705.394480856485	31	5	23. මොණරාගල	මොනරාගල	No	No	No	No	No	Yes	Yes	I dont know	0	I dont know	0	Saw scaled viper	0	Poisonous	0	Srilankan krait	1	Poisonous	1	humped nose viper	0	Poisonous	1	Cobra	1	Poisonous	1	Python	0	non poisonous	0	Russell's viper	1	I dont know	0	Russell's viper	0	I dont know	0	Green pit viper	1	Poisonous	1	I dont know	0
45705.410342731484	36	9	23. මොණරාගල	මඩුල්ල	No	No	No	No	No	Yes	Yes	humped nose viper	0	Poisonous	0	Python	1	Poisonous	0	Srilankan krait	1	Poisonous	1	I dont know	0	Poisonous	1	Cobra	1	Poisonous	1	Saw scaled viper	0	Poisonous	1	Russell's viper	1	Poisonous	1	I dont know	0	Poisonous	1	humped nose viper	0	Poisonous	1	I dont know	0
45705.419252743057	31	6	23. මොණරාගල	Madulla	No	No	No	No	No	Yes	Yes	Rat snake	1	non poisonous	1	Saw scaled viper	0	Poisonous	0	common krait	0	Poisonous	1	Srilankan krait	0	Poisonous	1	Cobra	1	Poisonous	1	humped nose viper	1	Poisonous	1	Russell's viper	1	Poisonous	1	Python	0	non poisonous	0	humped nose viper	0	Poisonous	1	I dont know	0
45705.644913657408	58	29	23. මොණරාගල	බුත්තල	No	No	No	No	No	Yes	Yes	Rat snake	1	non poisonous	1	Russell's viper	0	I dont know	0	common krait	0	I dont know	0	Srilankan krait	0	I dont know	0	Cobra	1	Poisonous	1	humped nose viper	1	I dont know	0	Python	0	Poisonous	1	Saw scaled viper	1	I dont know	0	Green pit viper	1	Poisonous	1	Sea snake	1
45705.649999375004	30	06	23. මොණරාගල	බුත්තල	No	No	No	No	No	Yes	Yes	Rat snake	1	non poisonous	1	Python	1	Poisonous	0	I dont know	0	I dont know	0	I dont know	0	I dont know	0	Cobra	1	Poisonous	1	humped nose viper	1	Poisonous	1	Russell's viper	1	Poisonous	1	Saw scaled viper	1	Poisonous	1	I dont know	0	I dont know	0	I dont know	0
45705.666526354165	30	6	23. මොණරාගල	බුත්තල	No	No	No	No	No	Yes	Yes	Rat snake	1	I dont know	0	Python	1	Poisonous	0	I dont know	0	I dont know	0	I dont know	0	I dont know	0	Cobra	1	Poisonous	1	humped nose viper	1	Poisonous	1	Russell's viper	1	Poisonous	1	Saw scaled viper	1	Poisonous	1	I dont know	0	I dont know	0	I dont know	0
45706.104916979166	59	28	23. මොණරාගල	මඩුල්ල	No	No	No	No	No	Yes	Yes	Sea snake	0	I dont know	0	Russell's viper	0	Poisonous	0	Srilankan krait	1	Poisonous	1	Srilankan krait	0	Poisonous	1	Cobra	1	Poisonous	1	Saw scaled viper	0	Poisonous	1	Python	0	Poisonous	1	I dont know	0	I dont know	0	Green pit viper	1	Poisonous	1	I dont know	0
45706.161145532409	42	17	23. මොණරාගල	Buttala	No	No	No	No	No	No	Yes	I dont know	0	I dont know	0	Python	1	Poisonous	0	Srilankan krait	1	Poisonous	1	I dont know	0	Poisonous	1	Cobra	1	Poisonous	1	Saw scaled viper	0	Poisonous	1	Russell's viper	1	Poisonous	1	Green pit viper	0	Poisonous	1	I dont know	0	I dont know	0	I dont know	0
45706.161238402783	45y	18y	23. මොණරාගල	Butthala	No	No	No	No	No	Yes	Yes	I dont know	0	Poisonous	0	humped nose viper	0	Poisonous	0	Cobra	0	Poisonous	1	I dont know	0	Poisonous	1	Cobra	1	Poisonous	1	Saw scaled viper	0	Poisonous	1	Russell's viper	1	Poisonous	1	Saw scaled viper	1	Poisonous	1	I dont know	0	Poisonous	1	I dont know	0
45707.427945590272	31	7	7. ගාල්ල	හික්කඩුව	No	No	No	No	No	Yes	Yes	Rat snake	1	Poisonous	0	Python	1	non poisonous	1	I dont know	0	I dont know	0	I dont know	0	I dont know	0	Cobra	1	Poisonous	1	I dont know	0	Poisonous	1	Saw scaled viper	0	Poisonous	1	I dont know	0	Poisonous	1	I dont know	0	I dont know	0	I dont know	0
45708.154699664352	36	11	7. ගාල්ල	Baddegama	No	No	No	No	No	Yes	Yes	I dont know	0	I dont know	0	Python	1	non poisonous	1	Srilankan krait	1	Poisonous	1	common krait	1	Poisonous	1	Cobra	1	Poisonous	1	Russell's viper	0	Poisonous	1	Saw scaled viper	0	Poisonous	1	I dont know	0	Poisonous	1	Green pit viper	1	Poisonous	1	I dont know	0
45708.570949814814	33	5	7. ගාල්ල	කරන්දෙණිය	No	No	No	No	No	Yes	Yes	I dont know	0	I dont know	0	I dont know	0	Poisonous	0	I dont know	0	Poisonous	1	I dont know	0	I dont know	0	Cobra	1	Poisonous	1	I dont know	0	Poisonous	1	Python	0	Poisonous	1	I dont know	0	Poisonous	1	Green pit viper	1	I dont know	0	I dont know	0
45709.406780219906	56	24	7. ගාල්ල	නියාගම	No	No	No	No	No	Yes	Yes	Python	0	I dont know	0	Russell's viper	0	I dont know	0	I dont know	0	I dont know	0	I dont know	0	I dont know	0	Cobra	1	Poisonous	1	humped nose viper	1	Poisonous	1	I dont know	0	I dont know	0	I dont know	0	I dont know	0	Green pit viper	1	I dont know	0	I dont know	0
45709.640446550926	37	13	23. මොණරාගල	මොනරාගල	No	No	No	No	No	Yes	Yes	I dont know	0	Poisonous	0	Green pit viper	0	Poisonous	0	Srilankan krait	1	Poisonous	1	humped nose viper	0	non poisonous	0	Cobra	1	Poisonous	1	Saw scaled viper	0	Poisonous	1	Python	0	Poisonous	1	I dont know	0	I dont know	0	I dont know	0	I dont know	0	I dont know	0
45713.668889247681	43	17	7. ගාල්ල	අම්බලන්ගොඩ	No	No	No	No	No	Yes	Yes	I dont know	0	I dont know	0	Python	1	Poisonous	0	Cobra	0	Poisonous	1	Srilankan krait	0	Poisonous	1	Cobra	1	Poisonous	1	Russell's viper	0	Poisonous	1	I dont know	0	I dont know	0	I dont know	0	I dont know	0	Green pit viper	1	Poisonous	1	I dont know	0
45715.517624259257	43 years	17 years	7. ගාල්ල	Elpitiya	No	No	No	No	No	Yes	Yes	I dont know	0	I dont know	0	Python	1	I dont know	0	I dont know	0	I dont know	0	I dont know	0	I dont know	0	Cobra	1	Poisonous	1	I dont know	0	I dont know	0	Python	0	Poisonous	1	Russell's viper	0	Poisonous	1	Green pit viper	1	Poisonous	1	I dont know	0
45715.731452199077	31	6	7. ගාල්ල	Elpitiya	No	No	No	No	No	Yes	Yes	I dont know	0	I dont know	0	I dont know	0	I dont know	0	I dont know	0	Poisonous	1	I dont know	0	I dont know	0	Cobra	1	Poisonous	1	I dont know	0	I dont know	0	Saw scaled viper	0	Poisonous	1	I dont know	0	I dont know	0	I dont know	0	I dont know	0	I dont know	0
45716.108276597224	39	12	7. ගාල්ල	Elpitiya	No	No	No	No	No	Yes	Yes	Srilankan krait	0	Poisonous	0	Python	1	I dont know	0	I dont know	0	I dont know	0	I dont know	0	I dont know	0	Cobra	1	Poisonous	1	Saw scaled viper	0	Poisonous	1	Python	0	non poisonous	0	I dont know	0	I dont know	0	Green pit viper	1	Poisonous	1	I dont know	0
45771.347372002318	39	12	7. ගාල්ල	හික්කඩුව	No	No	No	No	No	Yes	Yes	humped nose viper	0	I dont know	0	Python	1	Poisonous	0	Srilankan krait	1	Poisonous	1	I dont know	0	I dont know	0	Cobra	1	Poisonous	1	Russell's viper	0	Poisonous	1	I dont know	0	I dont know	0	I dont know	0	I dont know	0	Green pit viper	1	non poisonous	0	I dont know	0
45771.415925185182	27	අවුරුදු 1 මාස 11	7. ගාල්ල	හික්කඩුව	No	No	No	No	No	Yes	Yes	Rat snake	1	non poisonous	1	Python	1	Poisonous	0	I dont know	0	I dont know	0	I dont know	0	I dont know	0	Cobra	1	Poisonous	1	Russell's viper	0	Poisonous	1	Saw scaled viper	0	Poisonous	1	I dont know	0	I dont know	0	Green pit viper	1	Poisonous	1	I dont know	0
45771.648195486108	29	මාස 1	7. ගාල්ල	හික්කඩුව	No	No	No	No	No	No	Yes	Rat snake	1	non poisonous	1	Python	1	non poisonous	1	common krait	0	Poisonous	1	Srilankan krait	0	Poisonous	1	Cobra	1	Poisonous	1	humped nose viper	1	Poisonous	1	Russell's viper	1	Poisonous	1	Saw scaled viper	1	Poisonous	1	Green pit viper	1	Poisonous	1	Sea snake	1
45771.66809511574	44	15	7. ගාල්ල	Karandeniya	No	No	No	No	No	Yes	Yes	Srilankan krait	0	Poisonous	0	Russell's viper	0	Poisonous	0	common krait	0	Poisonous	1	I dont know	0	I dont know	0	Cobra	1	Poisonous	1	I dont know	0	I dont know	0	Saw scaled viper	0	Poisonous	1	humped nose viper	0	Poisonous	1	I dont know	0	I dont know	0	I dont know	0
45771.67915866898	44Y	17Y	7. ගාල්ල	Karandeniya	No	No	No	No	No	Yes	Yes	Srilankan krait	0	Poisonous	0	Russell's viper	0	Poisonous	0	I dont know	0	Poisonous	1	humped nose viper	0	Poisonous	1	Cobra	1	Poisonous	1	Python	0	Poisonous	1	Python	0	Poisonous	1	Russell's viper	0	Poisonous	1	Green pit viper	1	Poisonous	1	I dont know	0
45771.680394918978	29	0.1	7. ගාල්ල	Karandeniya	No	No	No	No	No	Yes	Yes	Srilankan krait	0	Poisonous	0	Python	1	non poisonous	1	I dont know	0	I dont know	0	I dont know	0	I dont know	0	Cobra	1	Poisonous	1	Russell's viper	0	Poisonous	1	Saw scaled viper	0	Poisonous	1	I dont know	0	I dont know	0	I dont know	0	I dont know	0	I dont know	0
45771.758619664353	අවුරුදු 27	මාස 01	7. ගාල්ල	හික්කඩුව	No	No	No	No	No	Yes	Yes	I dont know	0	I dont know	0	Russell's viper	0	Poisonous	0	I dont know	0	I dont know	0	I dont know	0	I dont know	0	Cobra	1	Poisonous	1	Saw scaled viper	0	Poisonous	1	Python	0	non poisonous	0	I dont know	0	I dont know	0	Green pit viper	1	non poisonous	0	I dont know	0
45771.80804491898	37	8	7. ගාල්ල	Hikkaduwa	No	No	No	Yes	No	Yes	Yes	Rat snake	1	non poisonous	1	Russell's viper	0	Poisonous	0	common krait	0	Poisonous	1	I dont know	0	Poisonous	1	Cobra	1	Poisonous	1	Srilankan krait	0	Poisonous	1	Saw scaled viper	0	Poisonous	1	humped nose viper	0	Poisonous	1	Green pit viper	1	non poisonous	0	I dont know	0
45792.401474780097	27	මාස 01	8. මාතර	මුලටියන	No	No	No	No	No	Yes	Yes	I dont know	0	I dont know	0	I dont know	0	I dont know	0	I dont know	0	I dont know	0	I dont know	0	I dont know	0	I dont know	0	I dont know	0	I dont know	0	I dont know	0	I dont know	0	I dont know	0	I dont know	0	I dont know	0	I dont know	0	I dont know	0	I dont know	0
45792.404813078705	29	2 months	8. මාතර	Akuressa	No	No	No	No	No	Yes	Yes	I dont know	0	I dont know	0	Python	1	Poisonous	0	I dont know	0	I dont know	0	I dont know	0	I dont know	0	Cobra	1	Poisonous	1	Russell's viper	0	Poisonous	1	I dont know	0	I dont know	0	I dont know	0	I dont know	0	Green pit viper	1	Poisonous	1	I dont know	0
45792.433182245368	32	5	8. මාතර	Morawaka	No	No	Yes	No	No	Yes	Yes	Saw scaled viper	0	Poisonous	0	Python	1	Poisonous	0	Russell's viper	0	Poisonous	1	humped nose viper	0	Poisonous	1	Cobra	1	Poisonous	1	humped nose viper	1	Poisonous	1	Saw scaled viper	0	Poisonous	1	Russell's viper	0	Poisonous	1	Rat snake	0	Poisonous	1	common krait	0
45792.575238020829	40 yrs	11yrs	8. මාතර	Thihagoda	No	No	No	No	No	Yes	Yes	Cobra	0	Poisonous	0	Python	1	I dont know	0	Srilankan krait	1	Poisonous	1	I dont know	0	I dont know	0	Cobra	1	Poisonous	1	humped nose viper	1	Poisonous	1	Python	0	Poisonous	1	Saw scaled viper	1	Poisonous	1	Green pit viper	1	non poisonous	0	I dont know	0
45793.361368784725	57	32	8. මාතර	අකුරැස්ස	No	No	No	No	No	Yes	Yes	Python	0	Poisonous	0	Python	1	I dont know	0	Rat snake	0	I dont know	0	Saw scaled viper	0	I dont know	0	Cobra	1	Poisonous	1	Russell's viper	0	Poisonous	1	I dont know	0	I dont know	0	Russell's viper	0	I dont know	0	Green pit viper	1	I dont know	0	I dont know	0
45793.429085972224	28		8. මාතර	Athuriliya	No	No	No	No	No	Yes	Yes	Srilankan krait	0	Poisonous	0	Saw scaled viper	0	Poisonous	0	humped nose viper	0	Poisonous	1	Russell's viper	0	Poisonous	1	Cobra	1	Poisonous	1	I dont know	0	I dont know	0	I dont know	0	I dont know	0	I dont know	0	I dont know	0	Green pit viper	1	Poisonous	1	I dont know	0
45793.689286030094	40	12	9. හම්බන්තොට	MOH Agunukolapelessa	No	No	No	No	No	Yes	Yes	I dont know	0	I dont know	0	I dont know	0	I dont know	0	I dont know	0	I dont know	0	I dont know	0	I dont know	0	Cobra	1	Poisonous	1	Russell's viper	0	Poisonous	1	Russell's viper	1	Poisonous	1	Saw scaled viper	1	Poisonous	1	Green pit viper	1	Poisonous	1	I dont know	0
45794.371526620365	45	18	8. මාතර	athuraliya	No	No	No	No	No	Yes	Yes	Rat snake	1	Poisonous	0	Python	1	Poisonous	0	humped nose viper	0	Poisonous	1	Srilankan krait	0	Poisonous	1	Cobra	1	Poisonous	1	Russell's viper	0	Poisonous	1	Saw scaled viper	0	Poisonous	1	I dont know	0	I dont know	0	Green pit viper	1	non poisonous	0	I dont know	0
45798.413990960646	29	2 month	9. හම්බන්තොට	Agunukolapelessa MOH	No	No	No	No	No	Yes	Yes	I dont know	0	I dont know	0	Python	1	non poisonous	1	Srilankan krait	1	Poisonous	1	I dont know	0	I dont know	0	Cobra	1	Poisonous	1	Russell's viper	0	Poisonous	1	Python	0	non poisonous	0	I dont know	0	I dont know	0	I dont know	0	I dont know	0	I dont know	0
45798.433164097223	30	1 month	9. හම්බන්තොට	Agunukolapelessa	No	No	No	No	No	Yes	Yes	Srilankan krait	0	Poisonous	0	Python	1	Poisonous	0	common krait	0	Poisonous	1	I dont know	0	I dont know	0	Cobra	1	Poisonous	1	Russell's viper	0	Poisonous	1	Saw scaled viper	0	Poisonous	1	I dont know	0	I dont know	0	Green pit viper	1	non poisonous	0	I dont know	0
45798.441390138891	38yrs	10yrs	9. හම්බන්තොට	Tangalle	No	No	No	No	No	Yes	Yes	I dont know	0	I dont know	0	Python	1	non poisonous	1	I dont know	0	I dont know	0	I dont know	0	I dont know	0	Cobra	1	Poisonous	1	humped nose viper	1	Poisonous	1	Russell's viper	1	Poisonous	1	I dont know	0	I dont know	0	Green pit viper	1	non poisonous	0	I dont know	0
45798.450116377317	32	6	8. මාතර	Mulatiyana	No	No	No	No	No	Yes	Yes	Rat snake	1	non poisonous	1	Green pit viper	0	Poisonous	0	I dont know	0	I dont know	0	Srilankan krait	0	Poisonous	1	Cobra	1	Poisonous	1	Python	0	Poisonous	1	Russell's viper	1	Poisonous	1	Saw scaled viper	1	Poisonous	1	I dont know	0	I dont know	0	I dont know	0
45798.500434814814	29	1 month	9. හම්බන්තොට	Lunugamwehera	No	No	Yes	No	No	Yes	Yes	Rat snake	1	Poisonous	0	Python	1	non poisonous	1	Srilankan krait	1	Poisonous	1	common krait	1	Poisonous	1	Cobra	1	Poisonous	1	Saw scaled viper	0	Poisonous	1	Russell's viper	1	Poisonous	1	I dont know	0	I dont know	0	Green pit viper	1	Poisonous	1	humped nose viper	0
45798.507290601847	43	18	8. මාතර	Kirinda Puhulvella	No	No	No	No	No	Yes	Yes	Srilankan krait	0	Poisonous	0	Russell's viper	0	Poisonous	0	common krait	0	Poisonous	1	I dont know	0	I dont know	0	Cobra	1	Poisonous	1	humped nose viper	1	Poisonous	1	Python	0	Poisonous	1	I dont know	0	Poisonous	1	Green pit viper	1	Poisonous	1	I dont know	0
45798.509238379629	44	18	8. මාතර	මොරවක	No	No	No	No	No	Yes	Yes	I dont know	0	I dont know	0	Python	1	I dont know	0	I dont know	0	I dont know	0	I dont know	0	I dont know	0	Cobra	1	Poisonous	1	I dont know	0	I dont know	0	I dont know	0	I dont know	0	I dont know	0	I dont know	0	I dont know	0	I dont know	0	I dont know	0
45798.636634606482	38	5year	9. හම්බන්තොට	Angunakolapelassa moh	No	No	No	No	No	Yes	Yes	Cobra	0	Poisonous	0	Python	1	Poisonous	0	Russell's viper	0	Poisonous	1	I dont know	0	Poisonous	1	Cobra	1	Poisonous	1	Russell's viper	0	Poisonous	1	Green pit viper	0	Poisonous	1	Russell's viper	0	Poisonous	1	I dont know	0	Poisonous	1	I dont know	0
45798.749336539353	42	12	8. මාතර	කොටපොල	No	No	No	No	No	Yes	Yes	Srilankan krait	0	Poisonous	0	Python	1	Poisonous	0	Russell's viper	0	Poisonous	1	Saw scaled viper	0	Poisonous	1	Cobra	1	Poisonous	1	Green pit viper	0	Poisonous	1	Saw scaled viper	0	Poisonous	1	common krait	0	Poisonous	1	Green pit viper	1	Poisonous	1	Srilankan krait	0
45799.202968668978	35	අවුරුදු 09	9. හම්බන්තොට	අම්බලන්තොට	No	No	No	No	No	Yes	Yes	Cobra	0	Poisonous	0	Python	1	non poisonous	1	common krait	0	Poisonous	1	Srilankan krait	0	Poisonous	1	Cobra	1	Poisonous	1	humped nose viper	1	Poisonous	1	Russell's viper	1	Poisonous	1	I dont know	0	I dont know	0	I dont know	0	I dont know	0	I dont know	0
45799.288222708332	58	36	8. මාතර	Malimbada	No	No	No	No	No	Yes	Yes	humped nose viper	0	Poisonous	0	Python	1	non poisonous	1	Cobra	0	Poisonous	1	I dont know	0	non poisonous	0	Cobra	1	Poisonous	1	I dont know	0	I dont know	0	I dont know	0	I dont know	0	I dont know	0	I dont know	0	Green pit viper	1	Poisonous	1	I dont know	0
45799.290914745376	45	19	8. මාතර	Malimbada	No	No	No	No	No	Yes	Yes	Python	0	Poisonous	0	Russell's viper	0	Poisonous	0	Srilankan krait	1	Poisonous	1	I dont know	0	Poisonous	1	Cobra	1	Poisonous	1	humped nose viper	1	Poisonous	1	Saw scaled viper	0	Poisonous	1	Green pit viper	0	Poisonous	1	I dont know	0	Poisonous	1	I dont know	0
45799.547180937501	27	New appointment	8. මාතර	Dikwalla	No	No	No	No	No	Yes	Yes	I dont know	0	I dont know	0	Python	1	Poisonous	0	I dont know	0	Poisonous	1	I dont know	0	Poisonous	1	Cobra	1	Poisonous	1	Saw scaled viper	0	Poisonous	1	Russell's viper	1	Poisonous	1	common krait	0	Poisonous	1	Green pit viper	1	non poisonous	0	I dont know	0
45799.619885671302	39	12	8. මාතර	මාලිම්බඩ	No	No	No	No	No	Yes	Yes	Srilankan krait	0	Poisonous	0	Python	1	Poisonous	0	common krait	0	Poisonous	1	humped nose viper	0	I dont know	0	Cobra	1	Poisonous	1	Saw scaled viper	0	Poisonous	1	Russell's viper	1	Poisonous	1	Saw scaled viper	1	Poisonous	1	Green pit viper	1	I dont know	0	I dont know	0
45799.628266400468	31	3	9. හම්බන්තොට	ලුණුගම්වෙහෙර	No	No	No	No	No	Yes	Yes	I dont know	0	Poisonous	0	Python	1	Poisonous	0	Srilankan krait	1	Poisonous	1	common krait	1	Poisonous	1	Cobra	1	Poisonous	1	Saw scaled viper	0	Poisonous	1	Russell's viper	1	Poisonous	1	Saw scaled viper	1	Poisonous	1	Green pit viper	1	Poisonous	1	I dont know	0
45799.706196655097	29Y	මාස 2	9. හම්බන්තොට	සූරියවැව	No	No	No	No	No	Yes	Yes	I dont know	0	I dont know	0	I dont know	0	non poisonous	1	I dont know	0	I dont know	0	I dont know	0	I dont know	0	Cobra	1	Poisonous	1	Saw scaled viper	0	Poisonous	1	Python	0	non poisonous	0	I dont know	0	I dont know	0	Green pit viper	1	I dont know	0	I dont know	0
45800.359206203706	44	17	8. මාතර	Dickwella	No	No	No	No	No	Yes	Yes	I dont know	0	I dont know	0	Russell's viper	0	Poisonous	0	Srilankan krait	1	non poisonous	0	humped nose viper	0	Poisonous	1	Cobra	1	Poisonous	1	Saw scaled viper	0	Poisonous	1	Saw scaled viper	0	Poisonous	1	common krait	0	non poisonous	0	Green pit viper	1	non poisonous	0	Srilankan krait	0
45800.389029027778	32	03	8. මාතර	Dickwella	No	No	No	No	No	Yes	Yes	humped nose viper	0	Poisonous	0	Python	1	Poisonous	0	I dont know	0	I dont know	0	humped nose viper	0	Poisonous	1	Cobra	1	Poisonous	1	Saw scaled viper	0	Poisonous	1	Russell's viper	1	Poisonous	1	Python	0	Poisonous	1	Green pit viper	1	non poisonous	0	Srilankan krait	0
45804.328758136573	අවුරැදු 43	18	4. මහනුවර	ගමිපොල	No	No	No	No	No	Yes	Yes	I dont know	0	I dont know	0	Python	1	Poisonous	0	Srilankan krait	1	Poisonous	1	common krait	1	Poisonous	1	Cobra	1	Poisonous	1	Russell's viper	0	Poisonous	1	Python	0	Poisonous	1	Saw scaled viper	1	Poisonous	1	humped nose viper	0	Poisonous	1	I dont know	0
45805.354440462965	45	21	4. මහනුවර	පූජාපිටිය	No	No	No	No	No	Yes	Yes	humped nose viper	0	Poisonous	0	Russell's viper	0	Poisonous	0	common krait	0	Poisonous	1	Srilankan krait	0	Poisonous	1	Cobra	1	Poisonous	1	Saw scaled viper	0	Poisonous	1	Russell's viper	1	Poisonous	1	I dont know	0	I dont know	0	I dont know	0	I dont know	0	Sea snake	1
45805.380655520828	32	7	4. මහනුවර	Hasalaka	No	No	No	No	No	Yes	Yes	I dont know	0	I dont know	0	Python	1	Poisonous	0	common krait	0	Poisonous	1	I dont know	0	I dont know	0	Cobra	1	Poisonous	1	I dont know	0	I dont know	0	I dont know	0	Poisonous	1	I dont know	0	I dont know	0	I dont know	0	I dont know	0	I dont know	0
45805.409986307874	42	18	4. මහනුවර	පූජාපිටිය	No	No	No	No	No	Yes	Yes	I dont know	0	Poisonous	0	Python	1	non poisonous	1	common krait	0	Poisonous	1	Srilankan krait	0	Poisonous	1	Cobra	1	Poisonous	1	Saw scaled viper	0	Poisonous	1	Russell's viper	1	Poisonous	1	I dont know	0	I dont know	0	Green pit viper	1	I dont know	0	I dont know	0
45805.424444548611	43	18	4. මහනුවර	පුජාපිටිය	No	No	No	No	No	Yes	Yes	I dont know	0	I dont know	0	Green pit viper	0	I dont know	0	Srilankan krait	1	I dont know	0	common krait	1	I dont know	0	Cobra	1	Poisonous	1	Saw scaled viper	0	I dont know	0	Green pit viper	0	I dont know	0	I dont know	0	I dont know	0	Green pit viper	1	I dont know	0	I dont know	0
45805.664040659722	31	05	4. මහනුවර	Galaha	No	No	No	No	No	Yes	Yes	I dont know	0	I dont know	0	Python	1	I dont know	0	Russell's viper	0	Poisonous	1	humped nose viper	0	Poisonous	1	Cobra	1	Poisonous	1	I dont know	0	I dont know	0	Saw scaled viper	0	Poisonous	1	I dont know	0	I dont know	0	I dont know	0	I dont know	0	I dont know	0
45806.13120664352	37 y	3y	4. මහනුවර	Hasalaka	No	No	No	No	No	Yes	Yes	Python	0	non poisonous	1	Russell's viper	0	Poisonous	0	Srilankan krait	1	Poisonous	1	humped nose viper	0	Poisonous	1	Cobra	1	Poisonous	1	I dont know	0	Poisonous	1	Saw scaled viper	0	Poisonous	1	common krait	0	Poisonous	1	Green pit viper	1	Poisonous	1	I dont know	0
45806.362554097221	30y	3y	4. මහනුවර	උඩදුම්බර	No	No	No	No	No	Yes	Yes	Cobra	0	Poisonous	0	Green pit viper	0	Poisonous	0	common krait	0	Poisonous	1	humped nose viper	0	Poisonous	1	I dont know	0	I dont know	0	I dont know	0	I dont know	0	I dont know	0	I dont know	0	I dont know	0	I dont know	0	I dont know	0	I dont know	0	I dont know	0
45806.477735752313	54y	27y	4. මහනුවර	සෞඛ්‍ය වෛද්‍ය නිලධාරී කාර්යාලය වත්තේගම	No	No	Yes	No	No	Yes	Yes	Srilankan krait	0	Poisonous	0	Russell's viper	0	Poisonous	0	Srilankan krait	1	Poisonous	1	I dont know	0	I dont know	0	Cobra	1	Poisonous	1	Green pit viper	0	Poisonous	1	Python	0	non poisonous	0	Russell's viper	0	Poisonous	1	I dont know	0	I dont know	0	I dont know	0
45841.399259525468	37	12	19. පුත්තලම	Puttalam	No	No	Yes	No	No	Yes	Yes	I dont know	0	I dont know	0	Python	1	non poisonous	1	common krait	0	Poisonous	1	I dont know	0	I dont know	0	Cobra	1	Poisonous	1	I dont know	0	I dont know	0	Russell's viper	1	Poisonous	1	I dont know	0	I dont know	0	I dont know	0	I dont know	0	I dont know	0
45841.402036932872	43	18	19. පුත්තලම	Moh puttlam	No	No	No	No	No	No	Yes	I dont know	0	I dont know	0	Python	1	I dont know	0	common krait	0	I dont know	0	I dont know	0	I dont know	0	Cobra	1	I dont know	0	Russell's viper	0	Poisonous	1	Python	0	Poisonous	1	Saw scaled viper	1	Poisonous	1	Green pit viper	1	Poisonous	1	I dont know	0
45841.402481805555	26	මාස 3	19. පුත්තලම	පුත්තලම	No	No	No	No	No	Yes	Yes	I dont know	0	I dont know	0	I dont know	0	I dont know	0	Srilankan krait	1	Poisonous	1	humped nose viper	0	Poisonous	1	Cobra	1	Poisonous	1	I dont know	0	Poisonous	1	I dont know	0	I dont know	0	Saw scaled viper	1	Poisonous	1	I dont know	0	I dont know	0	I dont know	0
45841.404828900464	27	මාස 03	19. පුත්තලම	පුත්තලම	No	No	No	No	No	No	Yes	Rat snake	1	Poisonous	0	Python	1	non poisonous	1	common krait	0	Poisonous	1	Srilankan krait	0	Poisonous	1	Cobra	1	Poisonous	1	humped nose viper	1	Poisonous	1	Saw scaled viper	0	Poisonous	1	I dont know	0	I dont know	0	Saw scaled viper	0	non poisonous	0	Sea snake	1
45841.454037939809	30	4	18. කුරුණෑගල	කල්පිටිය	No	No	No	No	No	Yes	Yes	Srilankan krait	0	Poisonous	0	Russell's viper	0	Poisonous	0	I dont know	0	non poisonous	0	I dont know	0	I dont know	0	I dont know	0	I dont know	0	Saw scaled viper	0	Poisonous	1	Russell's viper	1	Poisonous	1	I dont know	0	I dont know	0	I dont know	0	I dont know	0	I dont know	0
45841.579060925927	28	මාස 3	19. පුත්තලම	කල්පිටිය	No	No	Yes	No	No	Yes	Yes	I dont know	0	I dont know	0	Russell's viper	0	Poisonous	0	common krait	0	Poisonous	1	Srilankan krait	0	Poisonous	1	Cobra	1	Poisonous	1	Saw scaled viper	0	Poisonous	1	I dont know	0	Poisonous	1	I dont know	0	I dont know	0	I dont know	0	I dont know	0	I dont know	0
45842.269058229169	36	12	19. පුත්තලම	නාත්තන්ඩිය	No	No	No	No	No	Yes	Yes	Srilankan krait	0	Poisonous	0	Python	1	non poisonous	1	Srilankan krait	1	Poisonous	1	Russell's viper	0	non poisonous	0	Cobra	1	Poisonous	1	Russell's viper	0	Poisonous	1	Saw scaled viper	0	Poisonous	1	Cobra	0	Poisonous	1	Green pit viper	1	non poisonous	0	Sea snake	1
45843.40073277778	30	4	19. පුත්තලම	Kalpitiya	No	No	No	No	No	Yes	Yes	common krait	0	Poisonous	0	Python	1	non poisonous	1	Srilankan krait	1	Poisonous	1	humped nose viper	0	Poisonous	1	Cobra	1	Poisonous	1	Saw scaled viper	0	Poisonous	1	Green pit viper	0	Poisonous	1	I dont know	0	Poisonous	1	Green pit viper	1	Poisonous	1	I dont know	0
45843.656878020833	43	19	19. පුත්තලම	මහවැව	No	No	No	No	No	Yes	Yes	Cobra	0	Poisonous	0	Python	1	Poisonous	0	Srilankan krait	1	Poisonous	1	humped nose viper	0	Poisonous	1	Cobra	1	Poisonous	1	Russell's viper	0	Poisonous	1	Green pit viper	0	Poisonous	1	Saw scaled viper	1	Poisonous	1	I dont know	0	I dont know	0	Sea snake	1
45846.340991064819	29	3	25. කෑගල්ල	MOH office Galigamuwa	No	No	No	No	No	Yes	Yes	I dont know	0	I dont know	0	common krait	0	Poisonous	0	I dont know	0	I dont know	0	I dont know	0	I dont know	0	Cobra	1	Poisonous	1	Russell's viper	0	Poisonous	1	Python	0	Poisonous	1	Saw scaled viper	1	Poisonous	1	Green pit viper	1	Poisonous	1	I dont know	0
45846.346967395832	44	18	25. කෑගල්ල	ගලිගමුව	No	No	No	No	No	Yes	Yes	I dont know	0	I dont know	0	Python	1	I dont know	0	Russell's viper	0	Poisonous	1	I dont know	0	I dont know	0	Cobra	1	Poisonous	1	Russell's viper	0	Poisonous	1	Saw scaled viper	0	Poisonous	1	I dont know	0	I dont know	0	I dont know	0	I dont know	0	I dont know	0
45846.353040127316	අවුරුදු 57	අවුරුදු 29	25. කෑගල්ල	ගලිගමුව	No	No	No	Yes	No	Yes	Yes	humped nose viper	0	Poisonous	0	I dont know	0	Poisonous	0	common krait	0	Poisonous	1	Srilankan krait	0	Poisonous	1	Cobra	1	Poisonous	1	humped nose viper	1	Poisonous	1	Python	0	Poisonous	1	Russell's viper	0	Poisonous	1	Green pit viper	1	I dont know	0	I dont know	0
45846.37685403935	44	17	25. කෑගල්ල	Galigamuwa	No	No	No	No	No	No	Yes	I dont know	0	I dont know	0	humped nose viper	0	Poisonous	0	I dont know	0	I dont know	0	I dont know	0	I dont know	0	Cobra	1	Poisonous	1	Russell's viper	0	Poisonous	1	Python	0	Poisonous	1	I dont know	0	I dont know	0	Green pit viper	1	Poisonous	1	I dont know	0
45846.377036655089	31	5	18. කුරුණෑගල	Wariyapola	No	No	No	No	No	Yes	Yes	Srilankan krait	0	Poisonous	0	Python	1	Poisonous	0	Cobra	0	Poisonous	1	Green pit viper	0	Poisonous	1	Cobra	1	Poisonous	1	humped nose viper	1	Poisonous	1	Russell's viper	1	Poisonous	1	Russell's viper	0	Poisonous	1	Green pit viper	1	Poisonous	1	common krait	0
45846.412068321762	31	5	25. කෑගල්ල	Ruwanwella	No	No	No	No	No	Yes	Yes	I dont know	0	I dont know	0	Python	1	non poisonous	1	common krait	0	Poisonous	1	Srilankan krait	0	Poisonous	1	Cobra	1	Poisonous	1	Russell's viper	0	Poisonous	1	Saw scaled viper	0	Poisonous	1	Green pit viper	0	Poisonous	1	I dont know	0	I dont know	0	Green pit viper	0
45846.521237939814	43	18	25. කෑගල්ල	රුවන්වැල්ල	No	No	No	No	No	Yes	Yes	I dont know	0	I dont know	0	Python	1	non poisonous	1	I dont know	0	I dont know	0	I dont know	0	I dont know	0	Cobra	1	Poisonous	1	I dont know	0	I dont know	0	I dont know	0	Poisonous	1	I dont know	0	Poisonous	1	I dont know	0	I dont know	0	I dont know	0
45846.701873495374	30	7	25. කෑගල්ල	ගලිගමුව	No	No	No	No	No	Yes	Yes	humped nose viper	0	Poisonous	0	Python	1	Poisonous	0	Cobra	0	Poisonous	1	Cobra	0	Poisonous	1	Cobra	1	Poisonous	1	Saw scaled viper	0	Poisonous	1	Russell's viper	1	Poisonous	1	Saw scaled viper	1	Poisonous	1	Green pit viper	1	Poisonous	1	Srilankan krait	0
45846.816310636576	53	25	25. කෑගල්ල	ගලිගමුව	No	No	No	No	No	Yes	Yes	Srilankan krait	0	Poisonous	0	Python	1	non poisonous	1	Srilankan krait	1	Poisonous	1	I dont know	0	Poisonous	1	Cobra	1	Poisonous	1	humped nose viper	1	Poisonous	1	Russell's viper	1	Poisonous	1	I dont know	0	Poisonous	1	Green pit viper	1	non poisonous	0	I dont know	0
45847.323168078699	අවුරුදු 43	අවුරුදු 19	24. රත්නපුර	Eheliyagoda	No	No	No	No	No	Yes	Yes	Rat snake	1	non poisonous	1	I dont know	0	I dont know	0	I dont know	0	I dont know	0	I dont know	0	I dont know	0	Cobra	1	Poisonous	1	I dont know	0	I dont know	0	Python	0	Poisonous	1	I dont know	0	I dont know	0	I dont know	0	I dont know	0	I dont know	0
45847.359777314814	31	07	24. රත්නපුර	Kolonna	No	No	No	No	No	Yes	Yes	Srilankan krait	0	Poisonous	0	Python	1	Poisonous	0	common krait	0	Poisonous	1	I dont know	0	I dont know	0	Cobra	1	Poisonous	1	Russell's viper	0	Poisonous	1	Saw scaled viper	0	Poisonous	1	I dont know	0	I dont know	0	Green pit viper	1	Poisonous	1	I dont know	0
45847.49262694444	45	17	25. කෑගල්ල	Warakapola	No	No	No	No	No	Yes	Yes	I dont know	0	I dont know	0	Russell's viper	0	I dont know	0	I dont know	0	I dont know	0	I dont know	0	I dont know	0	Cobra	1	Poisonous	1	I dont know	0	I dont know	0	Russell's viper	1	Poisonous	1	I dont know	0	I dont know	0	I dont know	0	I dont know	0	I dont know	0
45847.622016747686	30	03	24. රත්නපුර	අයගම	No	No	No	No	No	Yes	Yes	I dont know	0	I dont know	0	Python	1	Poisonous	0	common krait	0	I dont know	0	I dont know	0	I dont know	0	Cobra	1	Poisonous	1	Saw scaled viper	0	Poisonous	1	Russell's viper	1	Poisonous	1	Saw scaled viper	1	Poisonous	1	Green pit viper	1	Poisonous	1	I dont know	0
45847.623142337965	29	මාස 04	24. රත්නපුර	අයගම	No	No	Yes	No	No	Yes	Yes	I dont know	0	I dont know	0	Python	1	Poisonous	0	common krait	0	Poisonous	1	common krait	1	Poisonous	1	Cobra	1	Poisonous	1	Saw scaled viper	0	Poisonous	1	Python	0	non poisonous	0	Russell's viper	0	Poisonous	1	Green pit viper	1	Poisonous	1	I dont know	0
45847.625990717592	60	33	24. රත්නපුර	අයගම	No	No	No	No	No	Yes	Yes	Sea snake	0	Poisonous	0	Saw scaled viper	0	Poisonous	0	common krait	0	Poisonous	1	Russell's viper	0	Poisonous	1	Cobra	1	Poisonous	1	humped nose viper	1	Poisonous	1	Python	0	non poisonous	0	Saw scaled viper	1	Poisonous	1	Green pit viper	1	Poisonous	1	Srilankan krait	0
45847.626200879633	අවුරුදු 43	අවුරුදු 18	24. රත්නපුර	අයගම	No	No	No	No	No	Yes	Yes	I dont know	0	I dont know	0	Python	1	non poisonous	1	common krait	0	Poisonous	1	Srilankan krait	0	Poisonous	1	Cobra	1	Poisonous	1	Russell's viper	0	Poisonous	1	Saw scaled viper	0	Poisonous	1	Green pit viper	0	Poisonous	1	I dont know	0	I dont know	0	I dont know	0
45847.678216898144	29	මාස 04	24. රත්නපුර	අයගම	No	No	Yes	Yes	No	Yes	Yes	I dont know	0	I dont know	0	Saw scaled viper	0	Poisonous	0	common krait	0	Poisonous	1	Srilankan krait	0	Poisonous	1	Cobra	1	Poisonous	1	Saw scaled viper	0	Poisonous	1	Python	0	non poisonous	0	Russell's viper	0	Poisonous	1	Green pit viper	1	Poisonous	1	I dont know	0
45848.20978498843	28	3 month	19. පුත්තලම	Kalpitiya	No	No	No	No	No	Yes	Yes	Srilankan krait	0	Poisonous	0	Python	1	Poisonous	0	humped nose viper	0	Poisonous	1	I dont know	0	I dont know	0	Cobra	1	Poisonous	1	Saw scaled viper	0	Poisonous	1	Green pit viper	0	Poisonous	1	I dont know	0	I dont know	0	Green pit viper	1	Poisonous	1	common krait	0
45848.265621956016	30	3	25. කෑගල්ල	Yatiyanthota	No	No	No	No	No	Yes	Yes	Python	0	Poisonous	0	Saw scaled viper	0	Poisonous	0	Russell's viper	0	Poisonous	1	humped nose viper	0	Poisonous	1	Cobra	1	Poisonous	1	Russell's viper	0	Poisonous	1	Saw scaled viper	0	Poisonous	1	Saw scaled viper	1	Poisonous	1	Green pit viper	1	Poisonous	1	Sea snake	1
45848.288491006941	55	30	25. කෑගල්ල	යටියන්තොට	No	No	No	No	No	Yes	Yes	I dont know	0	I dont know	0	Russell's viper	0	Poisonous	0	Srilankan krait	1	Poisonous	1	I dont know	0	I dont know	0	Cobra	1	Poisonous	1	humped nose viper	1	Poisonous	1	Python	0	non poisonous	0	I dont know	0	Poisonous	1	Green pit viper	1	Poisonous	1	I dont know	0
45848.297801284723	අවුරුදු 34	අවුරුදු 07 යි	24. රත්නපුර	බලංගොඩ	No	No	No	No	No	Yes	Yes	Rat snake	1	non poisonous	1	Python	1	I dont know	0	Srilankan krait	1	Poisonous	1	common krait	1	Poisonous	1	Cobra	1	Poisonous	1	humped nose viper	1	Poisonous	1	Saw scaled viper	0	Poisonous	1	Russell's viper	0	Poisonous	1	Green pit viper	1	Poisonous	1	Sea snake	1
45848.412952280094	26	මාස 3	19. පුත්තලම	කල්පිටිය	No	No	No	No	No	Yes	Yes	I dont know	0	I dont know	0	I dont know	0	I dont know	0	common krait	0	Poisonous	1	Srilankan krait	0	Poisonous	1	Cobra	1	Poisonous	1	Python	0	Poisonous	1	Saw scaled viper	0	Poisonous	1	Russell's viper	0	Poisonous	1	Green pit viper	1	Poisonous	1	I dont know	0
45848.41993311343	27.5.5	Masa 4	19. පුත්තලම	කල්පිටිය	No	No	No	No	No	Yes	Yes	I dont know	0	Poisonous	0	Python	1	Poisonous	0	common krait	0	Poisonous	1	Sea snake	0	Poisonous	1	Cobra	1	Poisonous	1	Green pit viper	0	Poisonous	1	Saw scaled viper	0	Poisonous	1	Russell's viper	0	Poisonous	1	humped nose viper	0	Poisonous	1	I dont know	0
45848.427288611114	29	3 months	19. පුත්තලම	කල්පිටිය	No	No	Yes	No	No	Yes	Yes	I dont know	0	I dont know	0	Python	1	non poisonous	1	common krait	0	Poisonous	1	Srilankan krait	0	Poisonous	1	Cobra	1	Poisonous	1	humped nose viper	1	Poisonous	1	Russell's viper	1	I dont know	0	I dont know	0	I dont know	0	Green pit viper	1	Poisonous	1	I dont know	0
45848.435156168984	29	මාස 3	19. පුත්තලම	කල්පිටිය	No	No	No	No	No	Yes	Yes	Srilankan krait	0	Poisonous	0	Python	1	Poisonous	0	common krait	0	Poisonous	1	common krait	1	Poisonous	1	Cobra	1	Poisonous	1	I dont know	0	I dont know	0	Saw scaled viper	0	Poisonous	1	I dont know	0	I dont know	0	I dont know	0	I dont know	0	I dont know	0
45848.4732634838	28	මාස 4	19. පුත්තලම	කල්පිටිය	No	No	No	No	No	Yes	Yes	I dont know	0	Poisonous	0	Python	1	Poisonous	0	common krait	0	Poisonous	1	Srilankan krait	0	Poisonous	1	Cobra	1	Poisonous	1	humped nose viper	1	Poisonous	1	Saw scaled viper	0	Poisonous	1	Russell's viper	0	Poisonous	1	I dont know	0	I dont know	0	I dont know	0
45848.534091354166	අවුරුදු 28	මාස 3	19. පුත්තලම	කල්පිටිය	No	No	No	No	No	Yes	Yes	I dont know	0	I dont know	0	Russell's viper	0	Poisonous	0	Rat snake	0	non poisonous	0	I dont know	0	I dont know	0	Cobra	1	Poisonous	1	humped nose viper	1	Poisonous	1	Python	0	Poisonous	1	I dont know	0	I dont know	0	I dont know	0	I dont know	0	common krait	0
45848.565024293981	30	1	24. රත්නපුර	Kuruwita	No	No	No	No	No	Yes	Yes	Rat snake	1	non poisonous	1	Python	1	Poisonous	0	common krait	0	Poisonous	1	Srilankan krait	0	Poisonous	1	Cobra	1	Poisonous	1	Saw scaled viper	0	Poisonous	1	Russell's viper	1	Poisonous	1	Green pit viper	0	Poisonous	1	humped nose viper	0	Poisonous	1	common krait	0
45848.591418796292	28	4(මාස)	19. පුත්තලම	කල්පිටිය	No	No	No	No	No	Yes	Yes	I dont know	0	I dont know	0	Python	1	Poisonous	0	Srilankan krait	1	Poisonous	1	common krait	1	Poisonous	1	Cobra	1	Poisonous	1	Green pit viper	0	Poisonous	1	Saw scaled viper	0	Poisonous	1	Russell's viper	0	Poisonous	1	humped nose viper	0	Poisonous	1	I dont know	0
45848.608079108795	31	3months	24. රත්නපුර	ඇහැලියගොඩ	No	No	No	No	No	Yes	Yes	Rat snake	1	non poisonous	1	Saw scaled viper	0	Poisonous	0	Srilankan krait	1	Poisonous	1	common krait	1	Poisonous	1	Cobra	1	Poisonous	1	Russell's viper	0	Poisonous	1	Saw scaled viper	0	Poisonous	1	I dont know	0	I dont know	0	Green pit viper	1	Poisonous	1	I dont know	0
45848.674359780096	42	10	24. රත්නපුර	බලංගොඩ	No	No	No	No	No	Yes	Yes	I dont know	0	I dont know	0	Russell's viper	0	Poisonous	0	I dont know	0	I dont know	0	I dont know	0	I dont know	0	Cobra	1	Poisonous	1	I dont know	0	I dont know	0	Python	0	Poisonous	1	I dont know	0	I dont know	0	I dont know	0	I dont know	0	I dont know	0
45848.709561585652	56	24	24. රත්නපුර	අයගම	No	No	No	Yes	No	Yes	Yes	I dont know	0	Poisonous	0	Green pit viper	0	Poisonous	0	common krait	0	Poisonous	1	common krait	1	Poisonous	1	Cobra	1	Poisonous	1	humped nose viper	1	Poisonous	1	Russell's viper	1	Poisonous	1	I dont know	0	I dont know	0	I dont know	0	I dont know	0	I dont know	0
45848.760724351851	30	7	25. කෑගල්ල	වරකාපොල	No	No	No	No	No	Yes	Yes	I dont know	0	I dont know	0	Python	1	Poisonous	0	I dont know	0	I dont know	0	I dont know	0	I dont know	0	Cobra	1	Poisonous	1	I dont know	0	I dont know	0	Green pit viper	0	Poisonous	1	I dont know	0	I dont know	0	humped nose viper	0	Poisonous	1	I dont know	0
45849.063710162038	40	12	25. කෑගල්ල	ගලිගමුව	No	No	No	No	No	Yes	Yes	humped nose viper	0	Poisonous	0	Python	1	non poisonous	1	Srilankan krait	1	Poisonous	1	common krait	1	Poisonous	1	Cobra	1	Poisonous	1	Russell's viper	0	Poisonous	1	Saw scaled viper	0	Poisonous	1	I dont know	0	I dont know	0	Green pit viper	1	non poisonous	0	I dont know	0
45849.180898773149	29	Masa 4	19. පුත්තලම	කල්පිටිය	No	No	No	No	No	Yes	Yes	Srilankan krait	0	Poisonous	0	humped nose viper	0	Poisonous	0	common krait	0	Poisonous	1	I dont know	0	I dont know	0	Cobra	1	Poisonous	1	I dont know	0	I dont know	0	I dont know	0	I dont know	0	I dont know	0	I dont know	0	Green pit viper	1	Poisonous	1	I dont know	0
45849.280762731483	31	2	24. රත්නපුර	කුරුවිට	No	No	No	No	No	Yes	Yes	Rat snake	1	non poisonous	1	Python	1	Poisonous	0	common krait	0	Poisonous	1	I dont know	0	I dont know	0	Cobra	1	Poisonous	1	I dont know	0	I dont know	0	I dont know	0	I dont know	0	I dont know	0	I dont know	0	I dont know	0	I dont know	0	I dont know	0
45849.33316652778	31	5	19. පුත්තලම	Moh anamaduwa	No	No	No	No	No	Yes	Yes	Cobra	0	Poisonous	0	Russell's viper	0	Poisonous	0	humped nose viper	0	Poisonous	1	Srilankan krait	0	Poisonous	1	Cobra	1	Poisonous	1	Saw scaled viper	0	Poisonous	1	Russell's viper	1	Poisonous	1	Russell's viper	0	Poisonous	1	Green pit viper	1	I dont know	0	common krait	0
45849.494781469912	38	13	24. රත්නපුර	Balangoda	No	No	No	No	No	Yes	Yes	common krait	0	Poisonous	0	Green pit viper	0	Poisonous	0	Srilankan krait	1	Poisonous	1	I dont know	0	I dont know	0	Cobra	1	Poisonous	1	humped nose viper	1	Poisonous	1	Russell's viper	1	Poisonous	1	I dont know	0	I dont know	0	I dont know	0	I dont know	0	Sea snake	1
45849.619070868051	අවුරුදු 59	අවුරුදු 34	19. පුත්තලම	ආණමඩුව	No	No	No	No	No	Yes	Yes	I dont know	0	I dont know	0	Python	1	I dont know	0	I dont know	0	I dont know	0	I dont know	0	I dont know	0	Cobra	1	Poisonous	1	Russell's viper	0	Poisonous	1	Saw scaled viper	0	Poisonous	1	I dont know	0	I dont know	0	I dont know	0	I dont know	0	I dont know	0
45851.177571712964	48	21	18. කුරුණෑගල	මහව	No	No	No	No	No	Yes	Yes	I dont know	0	I dont know	0	Python	1	non poisonous	1	Srilankan krait	1	Poisonous	1	I dont know	0	I dont know	0	Cobra	1	Poisonous	1	Russell's viper	0	Poisonous	1	Saw scaled viper	0	Poisonous	1	I dont know	0	I dont know	0	Green pit viper	1	non poisonous	0	I dont know	0
45851.213431770833	40	13	18. කුරුණෑගල	මහව	No	No	No	No	No	Yes	Yes	Cobra	0	Poisonous	0	Russell's viper	0	Poisonous	0	Srilankan krait	1	Poisonous	1	common krait	1	Poisonous	1	Cobra	1	Poisonous	1	Saw scaled viper	0	Poisonous	1	Python	0	Poisonous	1	I dont know	0	Poisonous	1	Green pit viper	1	Poisonous	1	common krait	0
45851.314149456019	32	4	18. කුරුණෑගල	මහව	No	No	No	No	No	Yes	Yes	I dont know	0	I dont know	0	Python	1	Poisonous	0	I dont know	0	I dont know	0	I dont know	0	I dont know	0	Cobra	1	Poisonous	1	Saw scaled viper	0	Poisonous	1	I dont know	0	I dont know	0	I dont know	0	I dont know	0	I dont know	0	I dont know	0	I dont know	0
45851.35421391204	49	23	18. කුරුණෑගල	Wariyapola	No	No	No	No	No	Yes	Yes	Srilankan krait	0	Poisonous	0	Python	1	Poisonous	0	humped nose viper	0	Poisonous	1	I dont know	0	I dont know	0	Cobra	1	Poisonous	1	Russell's viper	0	Poisonous	1	Python	0	Poisonous	1	I dont know	0	Poisonous	1	I dont know	0	I dont know	0	I dont know	0
45851.401916053241	30	5	18. කුරුණෑගල	මහව	No	No	No	No	No	Yes	Yes	Srilankan krait	0	Poisonous	0	Python	1	Poisonous	0	Srilankan krait	1	Poisonous	1	I dont know	0	I dont know	0	Cobra	1	Poisonous	1	Green pit viper	0	Poisonous	1	Python	0	Poisonous	1	Saw scaled viper	1	Poisonous	1	Green pit viper	1	Poisonous	1	I dont know	0
45851.718454317132	52	24	18. කුරුණෑගල	Redigama	No	No	No	No	No	Yes	Yes	Rat snake	1	Poisonous	0	Python	1	Poisonous	0	Srilankan krait	1	Poisonous	1	common krait	1	Poisonous	1	Cobra	1	Poisonous	1	humped nose viper	1	Poisonous	1	Saw scaled viper	0	Poisonous	1	Russell's viper	0	Poisonous	1	Green pit viper	1	Poisonous	1	Sea snake	1
45851.725108576386	47 y	25 y	19. පුත්තලම	ආණමඩුව	No	No	No	No	No	Yes	Yes	Srilankan krait	0	Poisonous	0	Russell's viper	0	Poisonous	0	humped nose viper	0	Poisonous	1	common krait	1	Poisonous	1	Cobra	1	Poisonous	1	Saw scaled viper	0	Poisonous	1	Python	0	Poisonous	1	Sea snake	0	Poisonous	1	Green pit viper	1	Poisonous	1	I dont know	0
45851.725685798607	31	4	18. කුරුණෑගල	Rideegama	No	No	No	No	No	Yes	Yes	Sea snake	0	Poisonous	0	Python	1	Poisonous	0	Srilankan krait	1	Poisonous	1	common krait	1	Poisonous	1	Cobra	1	Poisonous	1	Russell's viper	0	Poisonous	1	Python	0	Poisonous	1	Green pit viper	0	Poisonous	1	I dont know	0	Poisonous	1	Python	0
45851.809757037037	37 y	13 y	18. කුරුණෑගල	රිදීගම	No	No	No	No	No	Yes	Yes	Rat snake	1	non poisonous	1	Python	1	I dont know	0	common krait	0	Poisonous	1	Srilankan krait	0	Poisonous	1	Cobra	1	Poisonous	1	Russell's viper	0	Poisonous	1	Saw scaled viper	0	Poisonous	1	humped nose viper	0	Poisonous	1	Green pit viper	1	Poisonous	1	I dont know	0
45852.106641747683	50	25	18. කුරුණෑගල	රිදීගම	No	No	No	No	No	Yes	Yes	I dont know	0	I dont know	0	I dont know	0	Poisonous	0	Srilankan krait	1	Poisonous	1	I dont know	0	Poisonous	1	Cobra	1	Poisonous	1	Russell's viper	0	Poisonous	1	Python	0	non poisonous	0	I dont know	0	I dont know	0	I dont know	0	I dont know	0	I dont know	0
45852.144292569443	53	24	18. කුරුණෑගල	රිදිගම	No	No	No	No	No	Yes	Yes	Cobra	0	Poisonous	0	Python	1	Poisonous	0	Rat snake	0	non poisonous	0	Cobra	0	Poisonous	1	Cobra	1	Poisonous	1	humped nose viper	1	Poisonous	1	Russell's viper	1	Poisonous	1	I dont know	0	I dont know	0	I dont know	0	I dont know	0	I dont know	0
45852.217802118059	40	12	25. කෑගල්ල	වරකාපොල	No	No	No	No	No	Yes	Yes	I dont know	0	I dont know	0	Russell's viper	0	Poisonous	0	I dont know	0	I dont know	0	I dont know	0	I dont know	0	Cobra	1	Poisonous	1	humped nose viper	1	Poisonous	1	Python	0	non poisonous	0	I dont know	0	I dont know	0	Green pit viper	1	non poisonous	0	I dont know	0
45852.231395949071	42	12	18. කුරුණෑගල	රිදීගම	No	No	No	No	No	Yes	Yes	I dont know	0	Poisonous	0	Python	1	non poisonous	1	Srilankan krait	1	Poisonous	1	humped nose viper	0	Poisonous	1	Cobra	1	Poisonous	1	Russell's viper	0	Poisonous	1	I dont know	0	I dont know	0	Srilankan krait	0	Poisonous	1	I dont know	0	I dont know	0	I dont know	0
45852.508328124997	42	18	18. කුරුණෑගල	galgamuwa	No	No	No	No	No	Yes	Yes	Rat snake	1	non poisonous	1	Python	1	Poisonous	0	Srilankan krait	1	Poisonous	1	I dont know	0	I dont know	0	Cobra	1	Poisonous	1	I dont know	0	I dont know	0	Russell's viper	1	Poisonous	1	I dont know	0	I dont know	0	I dont know	0	I dont know	0	I dont know	0
45852.57368296296	31	3	18. කුරුණෑගල	ගල්ගමුව	No	No	No	No	No	Yes	Yes	I dont know	0	Poisonous	0	Python	1	Poisonous	0	humped nose viper	0	Poisonous	1	Srilankan krait	0	Poisonous	1	Cobra	1	Poisonous	1	I dont know	0	Poisonous	1	Saw scaled viper	0	Poisonous	1	I dont know	0	I dont know	0	I dont know	0	I dont know	0	I dont know	0
45852.642873194447	28	Masa 4	13. වවුනියාව	Vavuniya north	No	No	No	No	No	Yes	Yes	Rat snake	1	non poisonous	1	Saw scaled viper	0	Poisonous	0	Srilankan krait	1	Poisonous	1	humped nose viper	0	Poisonous	1	Cobra	1	Poisonous	1	humped nose viper	1	Poisonous	1	I dont know	0	I dont know	0	I dont know	0	I dont know	0	Green pit viper	1	Poisonous	1	I dont know	0
45852.770860439814	30	මාස 04	13. වවුනියාව	පුලියන්කුලම වව්නියා උතුර	No	No	No	No	No	Yes	Yes	I dont know	0	I dont know	0	I dont know	0	I dont know	0	I dont know	0	non poisonous	0	I dont know	0	I dont know	0	Cobra	1	Poisonous	1	I dont know	0	I dont know	0	I dont know	0	I dont know	0	I dont know	0	I dont know	0	I dont know	0	I dont know	0	I dont know	0
45852.784371099537	37	12	19. පුත්තලම	Mahawewa	No	No	No	No	No	Yes	Yes	I dont know	0	Poisonous	0	Python	1	Poisonous	0	I dont know	0	I dont know	0	I dont know	0	I dont know	0	Cobra	1	Poisonous	1	Russell's viper	0	Poisonous	1	Russell's viper	1	Poisonous	1	Saw scaled viper	1	Poisonous	1	I dont know	0	I dont know	0	I dont know	0
45853.140831018522	44	18	18. කුරුණෑගල	ගල්ගමුව	No	No	No	No	No	Yes	Yes	Rat snake	1	non poisonous	1	Python	1	non poisonous	1	common krait	0	Poisonous	1	Srilankan krait	0	Poisonous	1	Cobra	1	Poisonous	1	Russell's viper	0	Poisonous	1	I dont know	0	I dont know	0	I dont know	0	I dont know	0	Green pit viper	1	Poisonous	1	I dont know	0
45853.231560567132	32	5	18. කුරුණෑගල	ගල්ගමුව	No	No	No	No	No	Yes	Yes	I dont know	0	I dont know	0	Saw scaled viper	0	Poisonous	0	Cobra	0	Poisonous	1	Srilankan krait	0	Poisonous	1	Cobra	1	Poisonous	1	humped nose viper	1	Poisonous	1	Russell's viper	1	Poisonous	1	Green pit viper	0	Poisonous	1	I dont know	0	I dont know	0	Srilankan krait	0
45853.293365740741	42	13	18. කුරුණෑගල	Rideegama	No	No	No	No	No	Yes	Yes	Sea snake	0	Poisonous	0	Russell's viper	0	Poisonous	0	Srilankan krait	1	Poisonous	1	Srilankan krait	0	Poisonous	1	Cobra	1	Poisonous	1	humped nose viper	1	Poisonous	1	Python	0	Poisonous	1	Saw scaled viper	1	Poisonous	1	Green pit viper	1	Poisonous	1	I dont know	0
45853.39827046296	43y	17y	24. රත්නපුර	ඇහැලියගොඩ	No	No	No	No	No	Yes	Yes	Srilankan krait	0	Poisonous	0	Russell's viper	0	Poisonous	0	common krait	0	Poisonous	1	I dont know	0	I dont know	0	Cobra	1	Poisonous	1	humped nose viper	1	Poisonous	1	Python	0	Poisonous	1	Saw scaled viper	1	Poisonous	1	Green pit viper	1	Poisonous	1	I dont know	0
45853.407137465278	42	21	24. රත්නපුර	ඇහැලියගොඩ	No	No	No	No	No	Yes	Yes	I dont know	0	I dont know	0	I dont know	0	I dont know	0	I dont know	0	I dont know	0	I dont know	0	I dont know	0	Cobra	1	Poisonous	1	Saw scaled viper	0	Poisonous	1	I dont know	0	I dont know	0	I dont know	0	Poisonous	1	I dont know	0	I dont know	0	I dont know	0
45853.664250381946	54y	25y	24. රත්නපුර	Eheliyagoda	No	No	No	No	No	Yes	Yes	I dont know	0	Poisonous	0	Russell's viper	0	Poisonous	0	common krait	0	Poisonous	1	Srilankan krait	0	Poisonous	1	Cobra	1	Poisonous	1	Russell's viper	0	Poisonous	1	Python	0	Poisonous	1	I dont know	0	Poisonous	1	Green pit viper	1	Poisonous	1	I dont know	0
45854.332997256948	30	5	3. කළුතර	Bandaragama	No	No	No	No	No	Yes	Yes	I dont know	0	I dont know	0	Python	1	non poisonous	1	I dont know	0	I dont know	0	I dont know	0	I dont know	0	Cobra	1	Poisonous	1	Saw scaled viper	0	Poisonous	1	Russell's viper	1	Poisonous	1	Saw scaled viper	1	Poisonous	1	Green pit viper	1	non poisonous	0	I dont know	0
45854.362401550927	43	17	3. කළුතර	බණ්ඩාරගම	No	No	No	No	No	Yes	Yes	Srilankan krait	0	Poisonous	0	Russell's viper	0	Poisonous	0	Saw scaled viper	0	Poisonous	1	I dont know	0	I dont know	0	Cobra	1	Poisonous	1	Saw scaled viper	0	Poisonous	1	Russell's viper	1	Poisonous	1	Saw scaled viper	1	Poisonous	1	Saw scaled viper	0	non poisonous	0	I dont know	0
45854.367833738426	41	13	3. කළුතර	Bandaragama	No	No	No	No	No	Yes	Yes	I dont know	0	I dont know	0	Russell's viper	0	Poisonous	0	common krait	0	Poisonous	1	I dont know	0	Poisonous	1	Cobra	1	Poisonous	1	humped nose viper	1	Poisonous	1	Python	0	non poisonous	0	Saw scaled viper	1	I dont know	0	Green pit viper	1	I dont know	0	I dont know	0
45854.369222476853	48	25	3. කළුතර	බණබණ්ඩාරගම	No	No	No	No	No	Yes	Yes	Rat snake	1	I dont know	0	Python	1	Poisonous	0	I dont know	0	Poisonous	1	I dont know	0	Poisonous	1	Cobra	1	Poisonous	1	Saw scaled viper	0	Poisonous	1	Python	0	Poisonous	1	I dont know	0	Poisonous	1	humped nose viper	0	I dont know	0	I dont know	0
45854.369471979167	43	19	3. කළුතර	බණ්ඩාරගම	No	No	No	No	No	Yes	Yes	common krait	0	Poisonous	0	Russell's viper	0	Poisonous	0	I dont know	0	I dont know	0	I dont know	0	I dont know	0	Cobra	1	Poisonous	1	Russell's viper	0	Poisonous	1	Saw scaled viper	0	Poisonous	1	I dont know	0	I dont know	0	Green pit viper	1	Poisonous	1	I dont know	0
45854.373809456018	32	4	3. කළුතර	Bandaragama	No	No	No	No	No	Yes	Yes	Srilankan krait	0	Poisonous	0	Saw scaled viper	0	Poisonous	0	common krait	0	Poisonous	1	Srilankan krait	0	Poisonous	1	Cobra	1	Poisonous	1	Saw scaled viper	0	Poisonous	1	Python	0	Poisonous	1	I dont know	0	I dont know	0	Green pit viper	1	Poisonous	1	Sea snake	1
45854.381894178237	28		14. මුලතිව්	Puthukkudiyiruppu	No	No	No	No	No	Yes	Yes	Rat snake	1	I dont know	0	Python	1	Poisonous	0	humped nose viper	0	Poisonous	1	Srilankan krait	0	Poisonous	1	Cobra	1	Poisonous	1	Saw scaled viper	0	Poisonous	1	Russell's viper	1	Poisonous	1	I dont know	0	I dont know	0	Green pit viper	1	Poisonous	1	Sea snake	1
45854.39363825231	40	11	3. කළුතර	Bandaragama	No	No	No	No	No	Yes	Yes	I dont know	0	I dont know	0	I dont know	0	I dont know	0	I dont know	0	I dont know	0	I dont know	0	I dont know	0	Cobra	1	I dont know	0	I dont know	0	I dont know	0	Russell's viper	1	I dont know	0	I dont know	0	I dont know	0	I dont know	0	I dont know	0	I dont know	0
45854.395820196762	43y	17	3. කළුතර	වලල්ලාවිට	No	No	No	No	No	Yes	Yes	humped nose viper	0	Poisonous	0	Russell's viper	0	Poisonous	0	common krait	0	Poisonous	1	Srilankan krait	0	Poisonous	1	Cobra	1	Poisonous	1	Russell's viper	0	Poisonous	1	I dont know	0	Poisonous	1	I dont know	0	Poisonous	1	I dont know	0	I dont know	0	I dont know	0
45854.411773159722	36	12	3. කළුතර	Bandaragama	No	No	No	No	No	Yes	Yes	humped nose viper	0	Poisonous	0	humped nose viper	0	Poisonous	0	Rat snake	0	Poisonous	1	Cobra	0	Poisonous	1	Cobra	1	Poisonous	1	humped nose viper	1	Poisonous	1	Python	0	Poisonous	1	Srilankan krait	0	Poisonous	1	Green pit viper	1	Poisonous	1	Saw scaled viper	0
45854.42120971065	41	12	2. ගම්පහ	බියගම	No	No	No	No	No	Yes	Yes	I dont know	0	I dont know	0	I dont know	0	I dont know	0	I dont know	0	I dont know	0	I dont know	0	I dont know	0	Cobra	1	Poisonous	1	Saw scaled viper	0	Poisonous	1	Python	0	Poisonous	1	I dont know	0	I dont know	0	I dont know	0	I dont know	0	I dont know	0
45854.469631886575	53y	27y	1. කොළඹ	Homagama	No	No	No	No	No	Yes	Yes	Cobra	0	Poisonous	0	Russell's viper	0	Poisonous	0	I dont know	0	I dont know	0	I dont know	0	I dont know	0	Cobra	1	Poisonous	1	Russell's viper	0	Poisonous	1	Saw scaled viper	0	Poisonous	1	I dont know	0	I dont know	0	Green pit viper	1	Poisonous	1	I dont know	0
45854.470500972224	43	12	3. කළුතර	Moh office, walallawita	No	No	No	No	No	Yes	Yes	I dont know	0	Poisonous	0	Russell's viper	0	Poisonous	0	common krait	0	Poisonous	1	humped nose viper	0	Poisonous	1	Cobra	1	Poisonous	1	Saw scaled viper	0	Poisonous	1	Python	0	non poisonous	0	Saw scaled viper	1	Poisonous	1	Green pit viper	1	Poisonous	1	I dont know	0
45854.481449131941	61	32	1. කොළඹ	කොලොන්නාව	No	No	No	No	No	Yes	Yes	Cobra	0	Poisonous	0	Python	1	non poisonous	1	common krait	0	Poisonous	1	Srilankan krait	0	Poisonous	1	Cobra	1	Poisonous	1	Saw scaled viper	0	Poisonous	1	Russell's viper	1	Poisonous	1	humped nose viper	0	Poisonous	1	Green pit viper	1	non poisonous	0	Rat snake	0
45854.510260509254	30	7	1. කොළඹ	Kolonnawa	No	No	No	No	No	Yes	Yes	Rat snake	1	non poisonous	1	Python	1	non poisonous	1	Srilankan krait	1	Poisonous	1	common krait	1	Poisonous	1	Cobra	1	Poisonous	1	humped nose viper	1	Poisonous	1	Russell's viper	1	Poisonous	1	Saw scaled viper	1	Poisonous	1	Green pit viper	1	Poisonous	1	I dont know	0
45854.555527245371	32	7y	1. කොළඹ	Piliyandala	No	No	No	No	No	Yes	Yes	Srilankan krait	0	Poisonous	0	Russell's viper	0	Poisonous	0	common krait	0	Poisonous	1	humped nose viper	0	Poisonous	1	Cobra	1	Poisonous	1	Russell's viper	0	Poisonous	1	Saw scaled viper	0	Poisonous	1	humped nose viper	0	Poisonous	1	Green pit viper	1	non poisonous	0	Green pit viper	0
45854.600606527776	27	මාස 03	1. කොළඹ	නුගේගොඩ	No	No	No	No	No	Yes	Yes	I dont know	0	I dont know	0	Saw scaled viper	0	Poisonous	0	common krait	0	Poisonous	1	I dont know	0	I dont know	0	Cobra	1	Poisonous	1	I dont know	0	Poisonous	1	Python	0	Poisonous	1	I dont know	0	I dont know	0	I dont know	0	I dont know	0	I dont know	0
45854.620872349537	59	30	3. කළුතර	බුලත්සි0හල	No	No	No	No	No	Yes	Yes	I dont know	0	I dont know	0	Python	1	non poisonous	1	common krait	0	Poisonous	1	I dont know	0	I dont know	0	Cobra	1	Poisonous	1	humped nose viper	1	Poisonous	1	Russell's viper	1	Poisonous	1	I dont know	0	I dont know	0	Green pit viper	1	Poisonous	1	I dont know	0
45854.668386655088	, 40	12	1. කොළඹ	හෝමාගම සෞඛ්‍ය වෛද්‍ය නිලධාරී කාර්යාලය	No	No	No	No	No	Yes	Yes	Srilankan krait	0	I dont know	0	Python	1	I dont know	0	humped nose viper	0	I dont know	0	common krait	1	Poisonous	1	Cobra	1	Poisonous	1	Russell's viper	0	Poisonous	1	Saw scaled viper	0	Poisonous	1	I dont know	0	I dont know	0	I dont know	0	I dont know	0	I dont know	0
45854.865811736112	45	19	1. කොළඹ	හෝමාගම	No	No	No	No	No	Yes	Yes	Rat snake	1	non poisonous	1	Python	1	non poisonous	1	common krait	0	Poisonous	1	Srilankan krait	0	Poisonous	1	Cobra	1	Poisonous	1	Russell's viper	0	Poisonous	1	Saw scaled viper	0	Poisonous	1	humped nose viper	0	Poisonous	1	Green pit viper	1	non poisonous	0	Sea snake	1
45855.094409270838	55	24	18. කුරුණෑගල	Galgamuwa	No	No	No	Yes	No	Yes	Yes	I dont know	0	I dont know	0	Saw scaled viper	0	Poisonous	0	humped nose viper	0	Poisonous	1	Srilankan krait	0	Poisonous	1	Cobra	1	Poisonous	1	Sea snake	0	Poisonous	1	I dont know	0	Poisonous	1	Cobra	0	Poisonous	1	I dont know	0	I dont know	0	I dont know	0
45855.378782291664	56	34	4. මහනුවර	Mandaram Nuwara	No	No	No	No	No	Yes	Yes	humped nose viper	0	Poisonous	0	Python	1	Poisonous	0	common krait	0	Poisonous	1	Srilankan krait	0	Poisonous	1	Cobra	1	Poisonous	1	Russell's viper	0	Poisonous	1	Saw scaled viper	0	Poisonous	1	I dont know	0	Poisonous	1	Green pit viper	1	Poisonous	1	I dont know	0
45855.469531909723	53y	26y	2. ගම්පහ	M .o .h . Divulapitiya	No	No	No	No	No	Yes	Yes	I dont know	0	I dont know	0	Python	1	Poisonous	0	common krait	0	Poisonous	1	humped nose viper	0	Poisonous	1	Cobra	1	Poisonous	1	Russell's viper	0	Poisonous	1	Python	0	Poisonous	1	I dont know	0	Poisonous	1	I dont know	0	I dont know	0	I dont know	0
45855.565596736109	65	35	1. කොළඹ	Boralesgamuwa	No	No	No	No	No	Yes	Yes	Rat snake	1	non poisonous	1	Russell's viper	0	Poisonous	0	I dont know	0	I dont know	0	humped nose viper	0	Poisonous	1	Cobra	1	Poisonous	1	Saw scaled viper	0	Poisonous	1	Python	0	Poisonous	1	Srilankan krait	0	Poisonous	1	Green pit viper	1	Poisonous	1	I dont know	0
45856.292907372685	44	19	3. කළුතර	Bandaragam	No	No	Yes	Yes	No	Yes	Yes	Srilankan krait	0	Poisonous	0	Python	1	non poisonous	1	Sea snake	0	non poisonous	0	I dont know	0	I dont know	0	Cobra	1	Poisonous	1	Russell's viper	0	Poisonous	1	Saw scaled viper	0	Poisonous	1	humped nose viper	0	non poisonous	0	Green pit viper	1	non poisonous	0	I dont know	0
45856.298887094905	59	27	3. කළුතර	මදුරාවල	No	No	No	No	No	Yes	Yes	Rat snake	1	I dont know	0	I dont know	0	Poisonous	0	I dont know	0	I dont know	0	I dont know	0	I dont know	0	I dont know	0	I dont know	0	Russell's viper	0	Poisonous	1	Python	0	Poisonous	1	humped nose viper	0	Poisonous	1	Green pit viper	1	Poisonous	1	I dont know	0
45856.321311574073	42	19	3. කළුතර	Bandaragama	No	No	No	No	No	Yes	Yes	I dont know	0	I dont know	0	Python	1	I dont know	0	I dont know	0	I dont know	0	I dont know	0	I dont know	0	Cobra	1	Poisonous	1	I dont know	0	I dont know	0	Russell's viper	1	Poisonous	1	Russell's viper	0	Poisonous	1	I dont know	0	I dont know	0	I dont know	0
45856.341058715276	37	12	3. කළුතර	බබුලත්සිංහල	No	No	No	No	No	Yes	Yes	humped nose viper	0	Poisonous	0	Python	1	Poisonous	0	common krait	0	Poisonous	1	Srilankan krait	0	Poisonous	1	Cobra	1	Poisonous	1	Saw scaled viper	0	Poisonous	1	Russell's viper	1	Poisonous	1	I dont know	0	I dont know	0	Green pit viper	1	I dont know	0	I dont know	0
45856.351112384262	30	05	3. කළුතර	බුලත්සිංහල	No	No	No	No	No	Yes	Yes	Rat snake	1	non poisonous	1	Russell's viper	0	Poisonous	0	common krait	0	Poisonous	1	I dont know	0	I dont know	0	Cobra	1	Poisonous	1	I dont know	0	Poisonous	1	Python	0	Poisonous	1	I dont know	0	I dont know	0	I dont know	0	I dont know	0	I dont know	0
45856.378267604166	44	18	3. කළුතර	MOH Bandaragama	No	No	No	No	No	Yes	Yes	Cobra	0	Poisonous	0	Python	1	Poisonous	0	common krait	0	Poisonous	1	I dont know	0	I dont know	0	Cobra	1	Poisonous	1	Saw scaled viper	0	Poisonous	1	Green pit viper	0	Poisonous	1	I dont know	0	I dont know	0	I dont know	0	I dont know	0	I dont know	0
45856.520853680559	30	07	3. කළුතර	Kaluthara	No	No	No	No	No	Yes	Yes	Rat snake	1	non poisonous	1	Python	1	non poisonous	1	common krait	0	Poisonous	1	Srilankan krait	0	Poisonous	1	Cobra	1	Poisonous	1	Russell's viper	0	Poisonous	1	Saw scaled viper	0	Poisonous	1	humped nose viper	0	Poisonous	1	Green pit viper	1	non poisonous	0	I dont know	0
45856.521807997684	61	33	1. කොළඹ	කොලොන්නාව	No	No	No	No	No	No	Yes	Cobra	0	Poisonous	0	Python	1	non poisonous	1	humped nose viper	0	Poisonous	1	Srilankan krait	0	Poisonous	1	Cobra	1	Poisonous	1	Russell's viper	0	Poisonous	1	Python	0	non poisonous	0	Russell's viper	0	Poisonous	1	Green pit viper	1	non poisonous	0	Rat snake	0
45856.63188439815	43	18y	3. කළුතර	Bulathsinhala	No	No	No	No	No	Yes	Yes	Cobra	0	Poisonous	0	Russell's viper	0	Poisonous	0	I dont know	0	I dont know	0	I dont know	0	I dont know	0	Cobra	1	Poisonous	1	common krait	0	Poisonous	1	Green pit viper	0	Poisonous	1	Python	0	Poisonous	1	I dont know	0	I dont know	0	I dont know	0
45857.082423865737	28		1. කොළඹ	කොලොන්නාව	No	No	No	No	No	Yes	Yes	I dont know	0	Poisonous	0	Russell's viper	0	Poisonous	0	common krait	0	Poisonous	1	I dont know	0	Poisonous	1	Rat snake	0	non poisonous	0	humped nose viper	1	Poisonous	1	Saw scaled viper	0	Poisonous	1	Russell's viper	0	Poisonous	1	humped nose viper	0	Poisonous	1	I dont know	0
45857.134429120371	58	33	1. කොළඹ	කොලොන්නාව	No	No	No	No	No	Yes	Yes	Saw scaled viper	0	Poisonous	0	Russell's viper	0	Poisonous	0	Srilankan krait	1	Poisonous	1	Srilankan krait	0	Poisonous	1	Cobra	1	Poisonous	1	Russell's viper	0	Poisonous	1	Saw scaled viper	0	Poisonous	1	humped nose viper	0	Poisonous	1	Green pit viper	1	Poisonous	1	Russell's viper	0
45857.267000497683	28	3 months	1. කොළඹ	Kolonnawa	No	No	No	No	No	Yes	Yes	Srilankan krait	0	I dont know	0	Russell's viper	0	I dont know	0	humped nose viper	0	I dont know	0	I dont know	0	I dont know	0	Cobra	1	Poisonous	1	humped nose viper	1	Poisonous	1	Saw scaled viper	0	I dont know	0	I dont know	0	I dont know	0	Green pit viper	1	I dont know	0	I dont know	0
45857.503116631946	37y	13y	3. කළුතර	Moh office bulathsinghala	No	No	No	No	No	Yes	Yes	I dont know	0	I dont know	0	I dont know	0	I dont know	0	Srilankan krait	1	Poisonous	1	common krait	1	Poisonous	1	Cobra	1	Poisonous	1	Python	0	Poisonous	1	Python	0	non poisonous	0	I dont know	0	I dont know	0	Green pit viper	1	Poisonous	1	I dont know	0
45857.738116597218	37	12	1. කොළඹ	Kolonnawa	No	No	No	No	No	Yes	Yes	I dont know	0	I dont know	0	Python	1	Poisonous	0	Srilankan krait	1	Poisonous	1	I dont know	0	I dont know	0	Cobra	1	Poisonous	1	I dont know	0	I dont know	0	I dont know	0	I dont know	0	I dont know	0	I dont know	0	I dont know	0	I dont know	0	I dont know	0
45858.28859405093	53	24	2. ගම්පහ	Mahara	No	No	No	No	No	Yes	Yes	Srilankan krait	0	Poisonous	0	I dont know	0	I dont know	0	I dont know	0	I dont know	0	I dont know	0	I dont know	0	Cobra	1	Poisonous	1	humped nose viper	1	Poisonous	1	Saw scaled viper	0	Poisonous	1	Russell's viper	0	Poisonous	1	Green pit viper	1	Poisonous	1	Sea snake	1
45859.37660693287	43y	18	1. කොළඹ	හංවැල්ල	No	No	No	No	No	Yes	Yes	I dont know	0	I dont know	0	Python	1	non poisonous	1	I dont know	0	I dont know	0	I dont know	0	I dont know	0	Cobra	1	Poisonous	1	I dont know	0	I dont know	0	I dont know	0	I dont know	0	I dont know	0	I dont know	0	Green pit viper	1	I dont know	0	I dont know	0
45859.420588541667	28	4/12	14. මුලතිව්	පුතුකුඩිරිප්පු	No	No	No	No	No	Yes	Yes	Srilankan krait	0	Poisonous	0	Russell's viper	0	Poisonous	0	Rat snake	0	non poisonous	0	common krait	1	Poisonous	1	Cobra	1	Poisonous	1	Saw scaled viper	0	Poisonous	1	Python	0	Poisonous	1	I dont know	0	I dont know	0	Green pit viper	1	non poisonous	0	I dont know	0
45859.440858136571	27	3 month	1. කොළඹ	Nugegoda	No	No	No	No	No	Yes	Yes	I dont know	0	Poisonous	0	Python	1	Poisonous	0	Cobra	0	Poisonous	1	I dont know	0	Poisonous	1	Cobra	1	Poisonous	1	Saw scaled viper	0	Poisonous	1	Green pit viper	0	Poisonous	1	I dont know	0	Poisonous	1	I dont know	0	Poisonous	1	I dont know	0
45859.45607162037	28	No	1. කොළඹ	Boralesgamuwa	No	No	No	No	No	Yes	Yes	I dont know	0	Poisonous	0	Russell's viper	0	Poisonous	0	common krait	0	Poisonous	1	Srilankan krait	0	Poisonous	1	Cobra	1	Poisonous	1	Saw scaled viper	0	Poisonous	1	Python	0	non poisonous	0	Green pit viper	0	Poisonous	1	I dont know	0	Poisonous	1	Srilankan krait	0
45859.456880254627	28	No	1. කොළඹ	Boralesgamuwa	No	No	No	No	No	Yes	Yes	I dont know	0	Poisonous	0	Russell's viper	0	Poisonous	0	common krait	0	Poisonous	1	Srilankan krait	0	Poisonous	1	Cobra	1	Poisonous	1	Saw scaled viper	0	Poisonous	1	Python	0	non poisonous	0	humped nose viper	0	Poisonous	1	Green pit viper	1	Poisonous	1	I dont know	0
45859.514109675925	45	17	1. කොළඹ	බොරලැස්ගමුව	No	No	No	No	No	Yes	Yes	Srilankan krait	0	Poisonous	0	Python	1	Poisonous	0	common krait	0	Poisonous	1	humped nose viper	0	Poisonous	1	Cobra	1	Poisonous	1	Saw scaled viper	0	Poisonous	1	Green pit viper	0	Poisonous	1	I dont know	0	I dont know	0	humped nose viper	0	Poisonous	1	humped nose viper	0
45860.181938506939	29	3 months	14. මුලතිව්	Moh puthukudiyrppu	No	No	No	No	No	Yes	Yes	Srilankan krait	0	Poisonous	0	Python	1	Poisonous	0	common krait	0	Poisonous	1	humped nose viper	0	Poisonous	1	Cobra	1	Poisonous	1	Russell's viper	0	Poisonous	1	Saw scaled viper	0	Poisonous	1	humped nose viper	0	Poisonous	1	Green pit viper	1	non poisonous	0	Sea snake	1
45860.318967754632	41	13	1. කොළඹ	හංවැල්ල	No	No	No	No	No	Yes	Yes	Rat snake	1	Poisonous	0	Python	1	I dont know	0	Srilankan krait	1	Poisonous	1	I dont know	0	Poisonous	1	Cobra	1	Poisonous	1	humped nose viper	1	Poisonous	1	Saw scaled viper	0	Poisonous	1	Russell's viper	0	Poisonous	1	Green pit viper	1	Poisonous	1	I dont know	0
45860.363904074075	31	7y	1. කොළඹ	මොරටුව	No	No	No	No	No	Yes	Yes	I dont know	0	I dont know	0	Saw scaled viper	0	Poisonous	0	I dont know	0	I dont know	0	humped nose viper	0	Poisonous	1	Cobra	1	Poisonous	1	Saw scaled viper	0	Poisonous	1	I dont know	0	I dont know	0	humped nose viper	0	Poisonous	1	Green pit viper	1	Poisonous	1	Srilankan krait	0
45860.375953807874	44	19	1. කොළඹ	Moratuwa	No	No	No	No	No	Yes	Yes	Srilankan krait	0	Poisonous	0	Russell's viper	0	Poisonous	0	common krait	0	Poisonous	1	humped nose viper	0	Poisonous	1	Cobra	1	Poisonous	1	Russell's viper	0	Poisonous	1	Python	0	non poisonous	0	Saw scaled viper	1	Poisonous	1	Green pit viper	1	non poisonous	0	I dont know	0
45860.376200509258	42	18	1. කොළඹ	MOH Moratuwa	No	No	No	No	No	Yes	Yes	Srilankan krait	0	Poisonous	0	Russell's viper	0	Poisonous	0	common krait	0	Poisonous	1	humped nose viper	0	Poisonous	1	Cobra	1	Poisonous	1	Russell's viper	0	Poisonous	1	Python	0	non poisonous	0	Saw scaled viper	1	Poisonous	1	Green pit viper	1	non poisonous	0	I dont know	0
45860.408567511578	33y	7y	1. කොළඹ	Dahampura	No	No	Yes	No	No	Yes	Yes	Rat snake	1	non poisonous	1	Python	1	Poisonous	0	Srilankan krait	1	Poisonous	1	common krait	1	Poisonous	1	Cobra	1	Poisonous	1	Saw scaled viper	0	Poisonous	1	Russell's viper	1	Poisonous	1	Green pit viper	0	Poisonous	1	Green pit viper	1	Poisonous	1	I dont know	0
45860.420699837967	31	4 year	1. කොළඹ	Moratuwa	No	No	No	No	No	Yes	Yes	I dont know	0	I dont know	0	Python	1	Poisonous	0	common krait	0	Poisonous	1	Srilankan krait	0	Poisonous	1	Cobra	1	Poisonous	1	humped nose viper	1	Poisonous	1	Russell's viper	1	Poisonous	1	Saw scaled viper	1	Poisonous	1	Green pit viper	1	Poisonous	1	Sea snake	1
45860.429636412038	28	0	1. කොළඹ	මොරටුව	No	No	No	No	No	No	Yes	Srilankan krait	0	Poisonous	0	Python	1	Poisonous	0	common krait	0	Poisonous	1	I dont know	0	I dont know	0	Cobra	1	Poisonous	1	Russell's viper	0	Poisonous	1	Python	0	Poisonous	1	Saw scaled viper	1	I dont know	0	Green pit viper	1	Poisonous	1	Sea snake	1
45861.124854027774	42	17	1. කොළඹ	CMC	No	No	No	No	No	Yes	Yes	I dont know	0	I dont know	0	I dont know	0	I dont know	0	I dont know	0	I dont know	0	I dont know	0	I dont know	0	Cobra	1	Poisonous	1	I dont know	0	Poisonous	1	Python	0	Poisonous	1	I dont know	0	I dont know	0	I dont know	0	I dont know	0	I dont know	0
45861.142376608797	30	5	1. කොළඹ	CMC d2a	No	No	No	No	No	Yes	Yes	humped nose viper	0	non poisonous	1	Russell's viper	0	Poisonous	0	common krait	0	non poisonous	0	Srilankan krait	0	Poisonous	1	Cobra	1	Poisonous	1	I dont know	0	I dont know	0	I dont know	0	I dont know	0	I dont know	0	I dont know	0	Green pit viper	1	non poisonous	0	Sea snake	1
45861.449633657408	32	4	24. රත්නපුර	Kiriella	No	No	No	No	No	Yes	Yes	Saw scaled viper	0	Poisonous	0	Russell's viper	0	Poisonous	0	Srilankan krait	1	Poisonous	1	Srilankan krait	0	Poisonous	1	Cobra	1	Poisonous	1	humped nose viper	1	Poisonous	1	Python	0	Poisonous	1	Saw scaled viper	1	Poisonous	1	Green pit viper	1	Poisonous	1	Sea snake	1
45861.537852789348	43	18	24. රත්නපුර	කිරිඇල්ල	No	No	No	No	No	Yes	Yes	I dont know	0	I dont know	0	common krait	0	Poisonous	0	common krait	0	Poisonous	1	Russell's viper	0	Poisonous	1	Cobra	1	Poisonous	1	humped nose viper	1	Poisonous	1	Python	0	Poisonous	1	Russell's viper	0	Poisonous	1	Green pit viper	1	I dont know	0	I dont know	0
45862.238980694441	59	33	24. රත්නපුර	කිරිඇල්ල	No	No	No	No	No	Yes	Yes	I dont know	0	I dont know	0	Python	1	non poisonous	1	I dont know	0	I dont know	0	I dont know	0	I dont know	0	Cobra	1	Poisonous	1	I dont know	0	I dont know	0	I dont know	0	I dont know	0	I dont know	0	I dont know	0	I dont know	0	I dont know	0	I dont know	0
45862.320420972217	45	17	2. ගම්පහ	දිවුලපිටිය	No	No	No	No	No	Yes	Yes	I dont know	0	Poisonous	0	Python	1	Poisonous	0	I dont know	0	Poisonous	1	I dont know	0	Poisonous	1	Cobra	1	Poisonous	1	humped nose viper	1	Poisonous	1	I dont know	0	I dont know	0	I dont know	0	I dont know	0	I dont know	0	I dont know	0	I dont know	0
45862.528303703701	28	4 months	24. රත්නපුර	Kiriella MOH	No	No	No	No	No	Yes	Yes	I dont know	0	I dont know	0	Saw scaled viper	0	Poisonous	0	Srilankan krait	1	Poisonous	1	common krait	1	Poisonous	1	Cobra	1	Poisonous	1	Russell's viper	0	Poisonous	1	Saw scaled viper	0	Poisonous	1	I dont know	0	I dont know	0	Green pit viper	1	Poisonous	1	Sea snake	1
45863.374963263894	31y	5y	3. කළුතර	Palindanuwara	No	No	No	No	No	Yes	Yes	Rat snake	1	Poisonous	0	Python	1	Poisonous	0	Cobra	0	Poisonous	1	Srilankan krait	0	Poisonous	1	Cobra	1	Poisonous	1	humped nose viper	1	Poisonous	1	Python	0	Poisonous	1	common krait	0	Poisonous	1	I dont know	0	I dont know	0	Rat snake	0
45863.426464247685	43	17	3. කළුතර	palindanuwara	No	No	No	No	No	Yes	Yes	Rat snake	1	non poisonous	1	Python	1	Poisonous	0	I dont know	0	I dont know	0	Srilankan krait	0	Poisonous	1	Cobra	1	Poisonous	1	I dont know	0	I dont know	0	Russell's viper	1	Poisonous	1	I dont know	0	I dont know	0	I dont know	0	I dont know	0	I dont know	0
45863.548194849536	37	5	3. කළුතර	Paalindanuwara moh office	No	No	No	No	No	Yes	Yes	Rat snake	1	non poisonous	1	Python	1	Poisonous	0	Cobra	0	Poisonous	1	I dont know	0	Poisonous	1	Cobra	1	Poisonous	1	Saw scaled viper	0	Poisonous	1	Saw scaled viper	0	Poisonous	1	I dont know	0	Poisonous	1	Green pit viper	1	Poisonous	1	I dont know	0
45863.730555509261	59y	30y	3. කළුතර	Palindanuwara	No	No	No	No	No	Yes	Yes	Saw scaled viper	0	Poisonous	0	common krait	0	Poisonous	0	common krait	0	Poisonous	1	I dont know	0	I dont know	0	Cobra	1	Poisonous	1	humped nose viper	1	Poisonous	1	Python	0	Poisonous	1	I dont know	0	I dont know	0	Green pit viper	1	Poisonous	1	I dont know	0
45866.393478240745	41	12	1. කොළඹ	මොරටුව	No	No	No	No	No	Yes	Yes	Srilankan krait	0	Poisonous	0	Python	1	non poisonous	1	Sea snake	0	I dont know	0	common krait	1	Poisonous	1	Cobra	1	Poisonous	1	humped nose viper	1	Poisonous	1	Russell's viper	1	Poisonous	1	Saw scaled viper	1	Poisonous	1	Green pit viper	1	Poisonous	1	Rat snake	0
45870.827393252315	28y	03 month	2. ගම්පහ	කැලණිය	No	No	No	No	No	Yes	Yes	Srilankan krait	0	Poisonous	0	Russell's viper	0	Poisonous	0	I dont know	0	I dont know	0	I dont know	0	Poisonous	1	Cobra	1	Poisonous	1	Saw scaled viper	0	Poisonous	1	Russell's viper	1	Poisonous	1	I dont know	0	I dont know	0	I dont know	0	non poisonous	0	I dont know	0
45871.024727141208	31	5	2. ගම්පහ	කැලණිය	No	No	No	No	No	Yes	Yes	I dont know	0	I dont know	0	Python	1	I dont know	0	I dont know	0	I dont know	0	I dont know	0	I dont know	0	Cobra	1	Poisonous	1	I dont know	0	I dont know	0	Saw scaled viper	0	Poisonous	1	I dont know	0	I dont know	0	Green pit viper	1	Poisonous	1	I dont know	0
45871.040585555558	39	13	2. ගම්පහ	Moh office biyagama	No	No	No	No	No	Yes	Yes	I dont know	0	I dont know	0	Russell's viper	0	I dont know	0	I dont know	0	I dont know	0	I dont know	0	I dont know	0	Cobra	1	Poisonous	1	I dont know	0	I dont know	0	I dont know	0	I dont know	0	I dont know	0	I dont know	0	I dont know	0	I dont know	0	I dont know	0
45871.124169097224	461	18	2. ගම්පහ	Attanagalle	No	No	No	No	No	Yes	Yes	Srilankan krait	0	Poisonous	0	Python	1	Poisonous	0	humped nose viper	0	Poisonous	1	Srilankan krait	0	Poisonous	1	Cobra	1	Poisonous	1	humped nose viper	1	Poisonous	1	Russell's viper	1	Poisonous	1	Saw scaled viper	1	Poisonous	1	I dont know	0	Poisonous	1	I dont know	0
45871.534065081018	අවු 43	අවු 18	2. ගම්පහ	මීරිගම	No	No	No	No	No	Yes	Yes	I dont know	0	I dont know	0	Python	1	non poisonous	1	I dont know	0	I dont know	0	I dont know	0	I dont know	0	Cobra	1	Poisonous	1	I dont know	0	I dont know	0	I dont know	0	I dont know	0	I dont know	0	I dont know	0	Green pit viper	1	I dont know	0	I dont know	0
45872.07694684028	අවුරුදු 39	අවුරුදු 13	2. ගම්පහ	ගම්පහ	No	No	No	No	No	Yes	Yes	I dont know	0	I dont know	0	Python	1	Poisonous	0	Srilankan krait	1	Poisonous	1	I dont know	0	I dont know	0	Cobra	1	Poisonous	1	humped nose viper	1	Poisonous	1	Russell's viper	1	Poisonous	1	Saw scaled viper	1	Poisonous	1	Green pit viper	1	Poisonous	1	I dont know	0
45872.57803665509	44	17	2. ගම්පහ	Gampaha	No	No	No	No	No	Yes	Yes	Srilankan krait	0	Poisonous	0	Python	1	Poisonous	0	Saw scaled viper	0	I dont know	0	I dont know	0	Poisonous	1	Cobra	1	Poisonous	1	Russell's viper	0	Poisonous	1	humped nose viper	0	Poisonous	1	Saw scaled viper	1	Poisonous	1	Green pit viper	1	Poisonous	1	I dont know	0
45601.450612025466	37	12	පොලොන්නරුව	හිඟුරක්ගොඩ	No	No	No	No	No	Yes	Yes	I dont know	0	I dont know	0	Python	1	Poisonous	0	I dont know	0	I dont know	0	I dont know	0	I dont know	0	Cobra	1	Poisonous	1	Russell's viper	0	I dont know	0	Python	0	Poisonous	1	I dont know	0	I dont know	0	Green pit viper	1	Poisonous	1	I dont know	0
45601.46875453704	43	16	පොලොන්නරුව	හිඟුරක්ගොඩ	No	No	No	No	No	Yes	Yes	I dont know	0	I dont know	0	Python	1	Poisonous	0	I dont know	0	I dont know	0	I dont know	0	I dont know	0	Cobra	1	Poisonous	1	Russell's viper	0	Poisonous	1	Python	0	Poisonous	1	I dont know	0	I dont know	0	Green pit viper	1	Poisonous	1	I dont know	0
45604.573609467596	27	1year 5months	පොලොන්නරුව	හිඟුරක්ගොඩ	No	No	Yes	Yes	No	Yes	Yes	Rat snake	1	non poisonous	1	Python	1	non poisonous	1	common krait	0	Poisonous	1	Srilankan krait	0	Poisonous	1	Cobra	1	Poisonous	1	humped nose viper	1	Poisonous	1	Russell's viper	1	Poisonous	1	Saw scaled viper	1	Poisonous	1	Green pit viper	1	Poisonous	1	Sea snake	1
45615.486381469906	33	03	පොලොන්නරුව	තමන්කඩුව	No	No	No	No	No	Yes	Yes	I dont know	0	I dont know	0	Saw scaled viper	0	Poisonous	0	I dont know	0	I dont know	0	I dont know	0	I dont know	0	Cobra	1	Poisonous	1	Russell's viper	0	Poisonous	1	Python	0	Poisonous	1	Saw scaled viper	1	Poisonous	1	I dont know	0	I dont know	0	I dont know	0
45615.486460671294	30	3	පොලොන්නරුව	තමන්කඩුව	No	No	No	No	No	Yes	Yes	I dont know	0	I dont know	0	I dont know	0	I dont know	0	I dont know	0	I dont know	0	I dont know	0	I dont know	0	Cobra	1	Poisonous	1	Russell's viper	0	Poisonous	1	Python	0	Poisonous	1	Russell's viper	0	Poisonous	1	Green pit viper	1	Poisonous	1	I dont know	0
45615.488481134264	31	4	පොලොන්නරුව	තමන්කඩුව	No	No	No	No	No	Yes	Yes	I dont know	0	Poisonous	0	Saw scaled viper	0	Poisonous	0	Srilankan krait	1	Poisonous	1	I dont know	0	Poisonous	1	Cobra	1	Poisonous	1	Green pit viper	0	Poisonous	1	Russell's viper	1	Poisonous	1	I dont know	0	Poisonous	1	I dont know	0	I dont know	0	I dont know	0
45615.495656041661	29	6	පොලොන්නරුව	තමන්කඩුව	No	No	No	No	No	Yes	Yes	I dont know	0	I dont know	0	Python	1	non poisonous	1	common krait	0	Poisonous	1	common krait	1	Poisonous	1	Cobra	1	Poisonous	1	Saw scaled viper	0	Poisonous	1	I dont know	0	I dont know	0	I dont know	0	I dont know	0	Green pit viper	1	Poisonous	1	I dont know	0
45615.496762465278	30	03	පොලොන්නරුව	මැදිරිගිරිය	No	No	No	No	No	Yes	Yes	Srilankan krait	0	Poisonous	0	Python	1	Poisonous	0	common krait	0	Poisonous	1	I dont know	0	I dont know	0	Cobra	1	Poisonous	1	Saw scaled viper	0	Poisonous	1	Green pit viper	0	Poisonous	1	I dont know	0	I dont know	0	I dont know	0	I dont know	0	I dont know	0
45615.500452280088	42	17	පොලොන්නරුව	තමන්කඩුව	No	No	No	No	No	Yes	Yes	I dont know	0	I dont know	0	I dont know	0	I dont know	0	humped nose viper	0	Poisonous	1	Srilankan krait	0	Poisonous	1	Cobra	1	Poisonous	1	I dont know	0	I dont know	0	Python	0	Poisonous	1	I dont know	0	I dont know	0	I dont know	0	I dont know	0	I dont know	0
45615.503093622683	30y	3	පොලොන්නරුව	තමන්කඩුව	No	No	No	No	No	Yes	Yes	I dont know	0	I dont know	0	I dont know	0	I dont know	0	I dont know	0	I dont know	0	I dont know	0	I dont know	0	Cobra	1	I dont know	0	I dont know	0	I dont know	0	Saw scaled viper	0	Poisonous	1	I dont know	0	I dont know	0	I dont know	0	I dont know	0	I dont know	0
45615.504766736107	30	6	පොලොන්නරුව	තමන්කඩුව	No	No	No	No	No	Yes	Yes	I dont know	0	I dont know	0	Python	1	non poisonous	1	common krait	0	Poisonous	1	Srilankan krait	0	Poisonous	1	Cobra	1	Poisonous	1	Saw scaled viper	0	Poisonous	1	Russell's viper	1	Poisonous	1	I dont know	0	I dont know	0	Green pit viper	1	non poisonous	0	I dont know	0
45615.506901307876	32	3	පොලොන්නරුව	තමන්කඩුව	No	No	No	No	No	Yes	Yes	I dont know	0	I dont know	0	Python	1	Poisonous	0	Srilankan krait	1	Poisonous	1	common krait	1	Poisonous	1	Cobra	1	Poisonous	1	Sea snake	0	Poisonous	1	Saw scaled viper	0	Poisonous	1	Green pit viper	0	Poisonous	1	I dont know	0	I dont know	0	I dont know	0
45618.397876446761	29	1 1/2	පොලොන්නරුව	මැදිරිගිරිය	No	No	No	No	No	Yes	Yes	Srilankan krait	0	Poisonous	0	Python	1	Poisonous	0	humped nose viper	0	Poisonous	1	I dont know	0	I dont know	0	Cobra	1	Poisonous	1	Russell's viper	0	Poisonous	1	Saw scaled viper	0	Poisonous	1	I dont know	0	I dont know	0	I dont know	0	I dont know	0	I dont know	0
45619.677794861112	30	1 1/2	පොලොන්නරුව	මැදිරිගිරිය	No	No	No	No	No	Yes	Yes	I dont know	0	I dont know	0	Python	1	Poisonous	0	Srilankan krait	1	Poisonous	1	humped nose viper	0	Poisonous	1	I dont know	0	I dont know	0	Green pit viper	0	Poisonous	1	Python	0	Poisonous	1	Saw scaled viper	1	Poisonous	1	I dont know	0	I dont know	0	I dont know	0
45621.464625995373	29	4yr	පොලොන්නරුව	අරලගංවිල	No	No	No	No	No	Yes	Yes	I dont know	0	I dont know	0	Python	1	I dont know	0	Srilankan krait	1	Poisonous	1	I dont know	0	I dont know	0	Cobra	1	Poisonous	1	I dont know	0	I dont know	0	I dont know	0	I dont know	0	I dont know	0	I dont know	0	I dont know	0	I dont know	0	I dont know	0
45621.467512291667	අවු.35	අවු09	පොලොන්නරුව	අරලගංවිල	No	No	No	No	No	Yes	Yes	I dont know	0	I dont know	0	Russell's viper	0	Poisonous	0	Srilankan krait	1	Poisonous	1	I dont know	0	I dont know	0	Cobra	1	Poisonous	1	Green pit viper	0	Poisonous	1	Saw scaled viper	0	Poisonous	1	I dont know	0	I dont know	0	I dont know	0	I dont know	0	I dont know	0
45621.472683796295	32	6	පොලොන්නරුව	අරලගංවිල	No	No	No	No	No	Yes	Yes	Srilankan krait	0	Poisonous	0	Python	1	Poisonous	0	Srilankan krait	1	Poisonous	1	I dont know	0	I dont know	0	Cobra	1	Poisonous	1	Russell's viper	0	Poisonous	1	Saw scaled viper	0	Poisonous	1	Green pit viper	0	Poisonous	1	humped nose viper	0	I dont know	0	common krait	0
45621.473070462962	29	4	පොලොන්නරුව	අරලගංවිල	No	No	No	No	No	Yes	Yes	I dont know	0	Poisonous	0	Python	1	non poisonous	1	I dont know	0	I dont know	0	I dont know	0	I dont know	0	Cobra	1	Poisonous	1	I dont know	0	I dont know	0	Russell's viper	1	Poisonous	1	I dont know	0	I dont know	0	I dont know	0	I dont know	0	I dont know	0
45621.47327563657	33	3	පොලොන්නරුව	අරලගංවිල	No	No	No	No	No	Yes	Yes	I dont know	0	I dont know	0	Python	1	Poisonous	0	Srilankan krait	1	Poisonous	1	I dont know	0	I dont know	0	Cobra	1	Poisonous	1	I dont know	0	I dont know	0	Russell's viper	1	Poisonous	1	I dont know	0	I dont know	0	Russell's viper	0	non poisonous	0	I dont know	0
45621.474507094907	42	17	පොලොන්නරුව	අරලගංවිල	No	No	No	No	No	Yes	Yes	I dont know	0	I dont know	0	I dont know	0	I dont know	0	I dont know	0	I dont know	0	Srilankan krait	0	Poisonous	1	Cobra	1	Poisonous	1	I dont know	0	I dont know	0	Green pit viper	0	Poisonous	1	I dont know	0	I dont know	0	I dont know	0	I dont know	0	I dont know	0
45621.475186203708	42y	16y	පොලොන්නරුව	අරලගංවිල	No	No	No	No	No	Yes	Yes	I dont know	0	I dont know	0	Python	1	non poisonous	1	Srilankan krait	1	Poisonous	1	I dont know	0	I dont know	0	Cobra	1	Poisonous	1	Russell's viper	0	Poisonous	1	I dont know	0	I dont know	0	I dont know	0	I dont know	0	Green pit viper	1	Poisonous	1	I dont know	0
45622.462494930558	30	6	පොලොන්නරුව	ඇළහැර	No	No	No	No	No	Yes	Yes	humped nose viper	0	Poisonous	0	Python	1	Poisonous	0	common krait	0	Poisonous	1	Srilankan krait	0	Poisonous	1	Cobra	1	Poisonous	1	Srilankan krait	0	Poisonous	1	Russell's viper	1	Poisonous	1	Saw scaled viper	1	Poisonous	1	Green pit viper	1	Poisonous	1	Saw scaled viper	0
45630.579401817129	58 y	29 y	පොලොන්නරුව	වැලිකන්ද	No	No	No	No	No	Yes	Yes	I dont know	0	Poisonous	0	Python	1	Poisonous	0	I dont know	0	I dont know	0	I dont know	0	Poisonous	1	Cobra	1	Poisonous	1	I dont know	0	Poisonous	1	Russell's viper	1	Poisonous	1	I dont know	0	Poisonous	1	I dont know	0	I dont know	0	Green pit viper	0
45631.453853506944	30	3	පොලොන්නරුව	වැලිකන්ද	No	No	No	No	No	Yes	Yes	Rat snake	1	non poisonous	1	Russell's viper	0	Poisonous	0	Srilankan krait	1	Poisonous	1	humped nose viper	0	Poisonous	1	Cobra	1	Poisonous	1	Python	0	Poisonous	1	Python	0	Poisonous	1	Saw scaled viper	1	Poisonous	1	I dont know	0	I dont know	0	I dont know	0
45537.371146504629	40	09	1. අම්පාර	දෙහිඅත්තකණ්ඩිය	No	No	No	No	No	Yes	Yes	Srilankan krait	0	Poisonous	0	Russell's viper	0	Poisonous	0	Rat snake	0	non poisonous	0	common krait	1	Poisonous	1	Cobra	1	Poisonous	1	Saw scaled viper	0	Poisonous	1	Python	0	Poisonous	1	Green pit viper	0	Poisonous	1	humped nose viper	0	non poisonous	0	Sea snake	1
45537.377067546295	36	9	1. අම්පාර	Mahaoya	No	No	No	No	No	Yes	Yes	I dont know	0	I dont know	0	Russell's viper	0	Poisonous	0	Srilankan krait	1	Poisonous	1	I dont know	0	Poisonous	1	Cobra	1	Poisonous	1	I dont know	0	Poisonous	1	Python	0	Poisonous	1	I dont know	0	Poisonous	1	Green pit viper	1	Poisonous	1	I dont know	0
45537.382992511572	53	26	1. අම්පාර	Mahaoya	No	No	No	No	No	Yes	Yes	Srilankan krait	0	Poisonous	0	humped nose viper	0	I dont know	0	common krait	0	Poisonous	1	Srilankan krait	0	Poisonous	1	Cobra	1	Poisonous	1	Russell's viper	0	Poisonous	1	Saw scaled viper	0	Poisonous	1	I dont know	0	I dont know	0	Green pit viper	1	non poisonous	0	Sea snake	1
45537.394892928241	37	9	1. අම්පාර	Mahaoya	No	No	No	No	No	Yes	Yes	I dont know	0	I dont know	0	Python	1	non poisonous	1	Srilankan krait	1	Poisonous	1	humped nose viper	0	Poisonous	1	Cobra	1	Poisonous	1	Russell's viper	0	Poisonous	1	Saw scaled viper	0	Poisonous	1	Saw scaled viper	1	Poisonous	1	I dont know	0	Poisonous	1	I dont know	0
45537.397157141204	45	22	1. අම්පාර	මහඔය	No	No	No	No	No	Yes	Yes	Rat snake	1	non poisonous	1	Python	1	Poisonous	0	I dont know	0	I dont know	0	I dont know	0	I dont know	0	Cobra	1	Poisonous	1	humped nose viper	1	Poisonous	1	Russell's viper	1	Poisonous	1	I dont know	0	I dont know	0	Green pit viper	1	Poisonous	1	I dont know	0
45537.400371388889	33	9	1. අම්පාර	උහන	No	No	No	No	No	Yes	Yes	I dont know	0	I dont know	0	Python	1	Poisonous	0	I dont know	0	I dont know	0	I dont know	0	I dont know	0	Cobra	1	Poisonous	1	I dont know	0	I dont know	0	Russell's viper	1	Poisonous	1	I dont know	0	I dont know	0	Green pit viper	1	Poisonous	1	I dont know	0
45537.407440775467	44	22	1. අම්පාර	උහන	No	No	No	No	No	Yes	Yes	I dont know	0	I dont know	0	I dont know	0	I dont know	0	I dont know	0	I dont know	0	I dont know	0	I dont know	0	Cobra	1	Poisonous	1	I dont know	0	I dont know	0	Python	0	Poisonous	1	I dont know	0	I dont know	0	I dont know	0	I dont know	0	I dont know	0
45537.407457488429	50	24	1. අම්පාර	දමන	No	No	No	No	No	Yes	Yes	Srilankan krait	0	Poisonous	0	Python	1	non poisonous	1	common krait	0	Poisonous	1	common krait	1	Poisonous	1	Cobra	1	Poisonous	1	Russell's viper	0	Poisonous	1	Python	0	Poisonous	1	Saw scaled viper	1	Poisonous	1	Green pit viper	1	Poisonous	1	Sea snake	1
45538.322510011574	33y	09y	1. අම්පාර	Moh office lahugala	No	No	No	No	No	No	Yes	I dont know	0	I dont know	0	I dont know	0	I dont know	0	I dont know	0	I dont know	0	I dont know	0	I dont know	0	Cobra	1	Poisonous	1	I dont know	0	I dont know	0	I dont know	0	I dont know	0	I dont know	0	I dont know	0	I dont know	0	I dont know	0	I dont know	0
45538.393978090273	41	9	1. අම්පාර	Lahugala	No	No	No	No	No	Yes	Yes	I dont know	0	I dont know	0	I dont know	0	I dont know	0	I dont know	0	I dont know	0	I dont know	0	I dont know	0	Cobra	1	Poisonous	1	I dont know	0	I dont know	0	I dont know	0	I dont know	0	I dont know	0	I dont know	0	I dont know	0	I dont know	0	I dont know	0
45561.523376597223	42	18	1. අම්පාර	දෙහිඅත්තකණ්ඩිය	No	No	No	No	No	Yes	Yes	I dont know	0	I dont know	0	Saw scaled viper	0	Poisonous	0	common krait	0	Poisonous	1	I dont know	0	I dont know	0	Cobra	1	Poisonous	1	Saw scaled viper	0	Poisonous	1	Python	0	Poisonous	1	I dont know	0	Poisonous	1	Green pit viper	1	Poisonous	1	I dont know	0
45562.308692326391	48	22	1. අම්පාර	දෙහිඅත්තකණ්ඩිය	No	No	No	No	No	Yes	Yes	I dont know	0	I dont know	0	I dont know	0	I dont know	0	I dont know	0	I dont know	0	Cobra	0	Poisonous	1	Cobra	1	Poisonous	1	I dont know	0	I dont know	0	Python	0	Poisonous	1	I dont know	0	I dont know	0	I dont know	0	I dont know	0	I dont know	0
45562.512696655089	34	09	1. අම්පාර	දෙහිඅත්තකණ්ඩිය	No	No	No	No	No	Yes	Yes	I dont know	0	I dont know	0	I dont know	0	I dont know	0	I dont know	0	I dont know	0	I dont know	0	I dont know	0	I dont know	0	I dont know	0	I dont know	0	I dont know	0	I dont know	0	I dont know	0	I dont know	0	I dont know	0	I dont know	0	I dont know	0	I dont know	0
45571.345204884259	37	9	1. අම්පාර	මහඔය	No	No	No	No	No	Yes	Yes	I dont know	0	I dont know	0	Python	1	non poisonous	1	common krait	0	Poisonous	1	Srilankan krait	0	Poisonous	1	Cobra	1	Poisonous	1	Russell's viper	0	Poisonous	1	Saw scaled viper	0	Poisonous	1	I dont know	0	I dont know	0	I dont know	0	I dont know	0	I dont know	0
45571.348928078703	36	9	1. අම්පාර	දමන	No	No	No	No	No	Yes	Yes	Srilankan krait	0	Poisonous	0	Python	1	Poisonous	0	common krait	0	Poisonous	1	I dont know	0	I dont know	0	Cobra	1	Poisonous	1	Saw scaled viper	0	Poisonous	1	Saw scaled viper	0	Poisonous	1	Russell's viper	0	Poisonous	1	Green pit viper	1	non poisonous	0	I dont know	0
45571.45589788194	33	9y	1. අම්පාර	Damana	No	No	No	No	No	Yes	Yes	Srilankan krait	0	I dont know	0	Python	1	I dont know	0	humped nose viper	0	I dont know	0	I dont know	0	I dont know	0	Cobra	1	I dont know	0	Russell's viper	0	I dont know	0	Green pit viper	0	I dont know	0	I dont know	0	I dont know	0	Green pit viper	1	I dont know	0	I dont know	0
45571.720290451391	35y	9y	1. අම්පාර	මහඔය	No	No	No	No	No	Yes	Yes	I dont know	0	I dont know	0	Python	1	non poisonous	1	Srilankan krait	1	Poisonous	1	common krait	1	Poisonous	1	Cobra	1	Poisonous	1	I dont know	0	I dont know	0	Saw scaled viper	0	Poisonous	1	I dont know	0	I dont know	0	Green pit viper	1	Poisonous	1	I dont know	0
45572.348586643522	31	6	1. අම්පාර	Mahaoya	No	No	No	No	No	Yes	Yes	Srilankan krait	0	Poisonous	0	Russell's viper	0	Poisonous	0	common krait	0	Poisonous	1	humped nose viper	0	Poisonous	1	Cobra	1	Poisonous	1	I dont know	0	I dont know	0	Sea snake	0	Poisonous	1	Russell's viper	0	Poisonous	1	Green pit viper	1	Poisonous	1	I dont know	0
45415.851383946763	30	2	முல்லைத்தீவு	Manthaieast	No	No	No	No	No	Yes	Yes	I dont know	0	I dont know	0	Python	1	Poisonous	0	Russell's viper	0	Poisonous	1	I dont know	0	I dont know	0	Cobra	1	Poisonous	1	I dont know	0	I dont know	0	I dont know	0	I dont know	0	I dont know	0	I dont know	0	Green pit viper	1	Poisonous	1	I dont know	0
45415.869399166666	30	3	மட்டக்களப்பு	Kattankudy	No	No	No	No	No	Yes	Yes	I dont know	0	I dont know	0	I dont know	0	I dont know	0	I dont know	0	I dont know	0	I dont know	0	I dont know	0	Cobra	1	Poisonous	1	I dont know	0	I dont know	0	I dont know	0	I dont know	0	I dont know	0	I dont know	0	Green pit viper	1	I dont know	0	I dont know	0
45416.363738310189	35	9	மட்டக்களப்பு	Mohaideen	No	No	No	No	No	Yes	Yes	I dont know	0	I dont know	0	I dont know	0	Poisonous	0	I dont know	0	Poisonous	1	I dont know	0	Poisonous	1	Cobra	1	Poisonous	1	I dont know	0	I dont know	0	Python	0	non poisonous	0	I dont know	0	I dont know	0	Green pit viper	1	Poisonous	1	I dont know	0
45416.570427118058	41	18	மட்டக்களப்பு	Batticaloa	No	No	No	No	No	Yes	Yes	humped nose viper	0	I dont know	0	Python	1	non poisonous	1	Russell's viper	0	Poisonous	1	Saw scale viper	0	Poisonous	1	Cobra	1	Poisonous	1	Russell's viper	0	Poisonous	1	Green pit viper	0	Poisonous	1	common krait	0	Poisonous	1	Green pit viper	1	Poisonous	1	Sea snake	1
45417.817827893523	35	12	கிளிநொச்சி	Poonakary	No	No	No	No	No	Yes	Yes	I dont know	0	I dont know	0	I dont know	0	I dont know	0	I dont know	0	I dont know	0	I dont know	0	I dont know	0	Cobra	1	Poisonous	1	I dont know	0	I dont know	0	Python	0	I dont know	0	I dont know	0	I dont know	0	Green pit viper	1	I dont know	0	I dont know	0
45424.258096342593	42	17	யாழ்ப்பாணம்	Sandilipay	No	No	No	No	No	Yes	Yes	I dont know	0	Poisonous	0	I dont know	0	I dont know	0	I dont know	0	I dont know	0	I dont know	0	I dont know	0	Cobra	1	Poisonous	1	I dont know	0	I dont know	0	I dont know	0	I dont know	0	I dont know	0	I dont know	0	Green pit viper	1	I dont know	0	I dont know	0
45424.34629814815	32	06	யாழ்ப்பாணம்	Tellipalai	No	No	Yes	No	No	Yes	Yes	I dont know	0	Poisonous	0	Python	1	Poisonous	0	I dont know	0	I dont know	0	I dont know	0	I dont know	0	Cobra	1	Poisonous	1	I dont know	0	I dont know	0	I dont know	0	I dont know	0	I dont know	0	I dont know	0	Green pit viper	1	I dont know	0	I dont know	0
45424.453585150462	30	6	யாழ்ப்பாணம்	வேலணை	No	No	No	No	No	Yes	Yes	I dont know	0	I dont know	0	Python	1	I dont know	0	I dont know	0	I dont know	0	I dont know	0	I dont know	0	Cobra	1	Poisonous	1	I dont know	0	I dont know	0	I dont know	0	I dont know	0	I dont know	0	I dont know	0	I dont know	0	I dont know	0	I dont know	0
45424.488247303241	29	2years9months	யாழ்ப்பாணம்	Karainagar	No	No	No	No	No	Yes	Yes	I dont know	0	Poisonous	0	Russell's viper	0	Poisonous	0	I dont know	0	I dont know	0	I dont know	0	I dont know	0	Cobra	1	Poisonous	1	I dont know	0	Poisonous	1	Python	0	Poisonous	1	I dont know	0	I dont know	0	Green pit viper	1	Poisonous	1	I dont know	0
45424.496693611116	37	13	யாழ்ப்பாணம்	Tellipalai	No	No	Yes	No	No	Yes	Yes	I dont know	0	I dont know	0	I dont know	0	I dont know	0	I dont know	0	I dont know	0	I dont know	0	I dont know	0	I dont know	0	I dont know	0	I dont know	0	I dont know	0	I dont know	0	I dont know	0	I dont know	0	I dont know	0	I dont know	0	I dont know	0	I dont know	0
45424.685295543983	30	6	யாழ்ப்பாணம்	Chankanai	No	No	No	No	No	Yes	Yes	humped nose viper	0	Poisonous	0	Python	1	Poisonous	0	Saw scale viper	0	Poisonous	1	Russell's viper	0	Poisonous	1	Cobra	1	Poisonous	1	Russell's viper	0	Poisonous	1	Green pit viper	0	Poisonous	1	I dont know	0	Poisonous	1	Green pit viper	1	Poisonous	1	I dont know	0
45424.701793321758	36	14	மன்னார்	மடு	No	No	No	No	No	Yes	Yes	I dont know	0	I dont know	0	I dont know	0	I dont know	0	I dont know	0	I dont know	0	I dont know	0	I dont know	0	I dont know	0	I dont know	0	I dont know	0	I dont know	0	I dont know	0	I dont know	0	I dont know	0	I dont know	0	I dont know	0	I dont know	0	I dont know	0
45424.774933182867	42	18	மன்னார்	Mannar	No	No	No	No	No	Yes	Yes	I dont know	0	I dont know	0	I dont know	0	I dont know	0	I dont know	0	I dont know	0	I dont know	0	I dont know	0	Cobra	1	I dont know	0	I dont know	0	I dont know	0	Saw scale viper	0	I dont know	0	I dont know	0	I dont know	0	Green pit viper	1	I dont know	0	I dont know	0
45425.256334594902	41	18	மன்னார்	MANTHAI WEST	No	No	Yes	Yes	No	Yes	Yes	Saw scale viper	0	Poisonous	0	Srilankan krait	0	Poisonous	0	Russell's viper	0	Poisonous	1	Srilankan krait	0	Poisonous	1	Cobra	1	Poisonous	1	Python	0	Poisonous	1	humped nose viper	0	Poisonous	1	I dont know	0	I dont know	0	Green pit viper	1	Poisonous	1	I dont know	0
45425.262098101855	41	18	மன்னார்	MANTHAI WEST	No	No	No	No	No	No	Yes	I dont know	0	Poisonous	0	I dont know	0	Poisonous	0	I dont know	0	Poisonous	1	I dont know	0	Poisonous	1	I dont know	0	Poisonous	1	I dont know	0	Poisonous	1	I dont know	0	Poisonous	1	I dont know	0	Poisonous	1	Green pit viper	1	Poisonous	1	I dont know	0
45425.386864884262	L.J.REVEL	18	மன்னார்	MANTHAI WEST	No	No	No	No	No	Yes	Yes	I dont know	0	Poisonous	0	I dont know	0	Poisonous	0	I dont know	0	Poisonous	1	I dont know	0	Poisonous	1	I dont know	0	Poisonous	1	I dont know	0	Poisonous	1	I dont know	0	Poisonous	1	I dont know	0	Poisonous	1	Green pit viper	1	non poisonous	0	I dont know	0
45425.731694004629	38	13	யாழ்ப்பாணம்	Moh office mc jaffna	No	No	No	No	No	Yes	Yes	I dont know	0	I dont know	0	I dont know	0	I dont know	0	I dont know	0	I dont know	0	I dont know	0	I dont know	0	I dont know	0	I dont know	0	I dont know	0	I dont know	0	I dont know	0	I dont know	0	I dont know	0	I dont know	0	Green pit viper	1	Poisonous	1	I dont know	0
45425.76898739583	44	22	மன்னார்	மன்னார்	No	No	No	No	No	Yes	Yes	I dont know	0	I dont know	0	humped nose viper	0	Poisonous	0	I dont know	0	I dont know	0	I dont know	0	I dont know	0	Cobra	1	Poisonous	1	Saw scale viper	0	I dont know	0	Python	0	Poisonous	1	I dont know	0	I dont know	0	Green pit viper	1	Poisonous	1	common krait	0
45425.780350960646	36	12	மன்னார்	Murunkan	No	No	No	No	No	Yes	Yes	I dont know	0	I dont know	0	Python	1	non poisonous	1	I dont know	0	I dont know	0	I dont know	0	I dont know	0	I dont know	0	I dont know	0	I dont know	0	I dont know	0	I dont know	0	I dont know	0	I dont know	0	I dont know	0	Green pit viper	1	I dont know	0	I dont know	0
45425.862246840275	40 வருடம்	18 வருடம்	மன்னார்	நானாட்டான்	No	No	No	No	No	Yes	Yes	I dont know	0	I dont know	0	I dont know	0	I dont know	0	I dont know	0	I dont know	0	I dont know	0	I dont know	0	I dont know	0	I dont know	0	I dont know	0	I dont know	0	I dont know	0	I dont know	0	I dont know	0	I dont know	0	I dont know	0	I dont know	0	I dont know	0
45425.936324618058	42	17	யாழ்ப்பாணம்	தெல்லிப்பளை	No	No	No	No	No	Yes	Yes	Srilankan krait	0	Poisonous	0	Russell's viper	0	Poisonous	0	Saw scale viper	0	Poisonous	1	Cobra	0	Poisonous	1	Cobra	1	Poisonous	1	Green pit viper	0	Poisonous	1	Saw scale viper	0	Poisonous	1	Russell's viper	0	Poisonous	1	Green pit viper	1	non poisonous	0	common krait	0
45426.439571388888	42	18Years	மன்னார்	Nanattan	No	No	No	No	No	Yes	Yes	common krait	0	I dont know	0	Russell's viper	0	I dont know	0	I dont know	0	I dont know	0	I dont know	0	I dont know	0	Cobra	1	Poisonous	1	Russell's viper	0	Poisonous	1	Saw scale viper	0	I dont know	0	I dont know	0	I dont know	0	Green pit viper	1	Poisonous	1	I dont know	0
45426.473038148149	37	12	யாழ்ப்பாணம்	Sandilipay	No	No	No	No	No	Yes	Yes	common krait	0	Poisonous	0	Python	1	Poisonous	0	Saw scale viper	0	Poisonous	1	I dont know	0	I dont know	0	Cobra	1	Poisonous	1	I dont know	0	I dont know	0	I dont know	0	I dont know	0	I dont know	0	I dont know	0	I dont know	0	I dont know	0	I dont know	0
45426.474429282403	39	12	யாழ்ப்பாணம்	Moh office Sandilipay	No	No	No	No	No	Yes	Yes	I dont know	0	I dont know	0	Python	1	I dont know	0	Cobra	0	Poisonous	1	I dont know	0	I dont know	0	Cobra	1	Poisonous	1	I dont know	0	I dont know	0	I dont know	0	I dont know	0	I dont know	0	I dont know	0	I dont know	0	I dont know	0	I dont know	0
45426.475470474536	41	12	யாழ்ப்பாணம்	Sandilipay	No	No	No	No	No	Yes	Yes	I dont know	0	Poisonous	0	I dont know	0	Poisonous	0	I dont know	0	Poisonous	1	I dont know	0	I dont know	0	I dont know	0	I dont know	0	I dont know	0	I dont know	0	I dont know	0	I dont know	0	I dont know	0	I dont know	0	I dont know	0	I dont know	0	I dont know	0
45426.477713460648	42	18	மன்னார்	Nanattan	No	No	No	No	No	Yes	Yes	I dont know	0	I dont know	0	Saw scale viper	0	Poisonous	0	I dont know	0	I dont know	0	I dont know	0	I dont know	0	Cobra	1	Poisonous	1	I dont know	0	I dont know	0	Saw scale viper	0	Poisonous	1	I dont know	0	I dont know	0	Green pit viper	1	Poisonous	1	I dont know	0
45426.491247407408	40	17	யாழ்ப்பாணம்	Sandilipay	No	No	No	No	No	Yes	Yes	I dont know	0	I dont know	0	I dont know	0	I dont know	0	I dont know	0	I dont know	0	I dont know	0	I dont know	0	I dont know	0	I dont know	0	I dont know	0	I dont know	0	I dont know	0	I dont know	0	I dont know	0	I dont know	0	I dont know	0	I dont know	0	I dont know	0
45426.50094331018	41	13	யாழ்ப்பாணம்	Sandilipay	No	No	No	No	No	Yes	Yes	I dont know	0	Poisonous	0	Python	1	Poisonous	0	common krait	0	Poisonous	1	I dont know	0	Poisonous	1	Cobra	1	Poisonous	1	Russell's viper	0	Poisonous	1	Russell's viper	1	Poisonous	1	I dont know	0	Poisonous	1	Saw scale viper	0	Poisonous	1	I dont know	0
45426.54037451389	39	13	மன்னார்	Madhu	No	No	No	No	No	Yes	Yes	I dont know	0	I dont know	0	I dont know	0	I dont know	0	I dont know	0	I dont know	0	I dont know	0	I dont know	0	I dont know	0	I dont know	0	I dont know	0	I dont know	0	I dont know	0	I dont know	0	I dont know	0	I dont know	0	I dont know	0	I dont know	0	I dont know	0
45426.548686365742	45yrs	17	மன்னார்	Nanattan	No	No	No	No	No	Yes	Yes	I dont know	0	I dont know	0	I dont know	0	I dont know	0	I dont know	0	I dont know	0	I dont know	0	I dont know	0	I dont know	0	I dont know	0	I dont know	0	I dont know	0	I dont know	0	I dont know	0	I dont know	0	I dont know	0	I dont know	0	I dont know	0	I dont know	0
45426.604338425925	35	12	யாழ்ப்பாணம்	Sandilipay	No	No	No	No	No	Yes	Yes	I dont know	0	I dont know	0	I dont know	0	I dont know	0	I dont know	0	I dont know	0	I dont know	0	I dont know	0	Cobra	1	Poisonous	1	I dont know	0	I dont know	0	I dont know	0	I dont know	0	I dont know	0	I dont know	0	I dont know	0	I dont know	0	I dont know	0
45426.763806990741	39	18	மன்னார்	Nanattan	No	No	No	No	No	Yes	Yes	I dont know	0	I dont know	0	I dont know	0	I dont know	0	I dont know	0	I dont know	0	I dont know	0	I dont know	0	I dont know	0	I dont know	0	I dont know	0	I dont know	0	I dont know	0	I dont know	0	I dont know	0	I dont know	0	I dont know	0	I dont know	0	I dont know	0
45507.653419409718	40	17	மட்டக்களப்பு	வாழைச்சேனை	No	No	No	No	No	Yes	Yes	I dont know	0	I dont know	0	I dont know	0	I dont know	0	I dont know	0	I dont know	0	I dont know	0	I dont know	0	I dont know	0	I dont know	0	I dont know	0	I dont know	0	I dont know	0	I dont know	0	I dont know	0	I dont know	0	Green pit viper	1	Poisonous	1	I dont know	0
45507.669990671297	42	16	மட்டக்களப்பு	வெல்லாவெளி	No	No	No	No	No	Yes	Yes	Saw scale viper	0	I dont know	0	I dont know	0	I dont know	0	Russell's viper	0	Poisonous	1	I dont know	0	I dont know	0	Cobra	1	Poisonous	1	humped nose viper	1	Poisonous	1	I dont know	0	I dont know	0	I dont know	0	I dont know	0	Green pit viper	1	Poisonous	1	common krait	0
45507.69944384259	42	16	மட்டக்களப்பு	Batticaloa	No	No	No	No	No	Yes	Yes	I dont know	0	Poisonous	0	Python	1	Poisonous	0	I dont know	0	Poisonous	1	I dont know	0	Poisonous	1	common krait	0	Poisonous	1	I dont know	0	I dont know	0	I dont know	0	I dont know	0	I dont know	0	I dont know	0	Green pit viper	1	Poisonous	1	I dont know	0
45507.707706678237	41	17	மட்டக்களப்பு	Batticaloa	No	No	Yes	No	No	Yes	Yes	I dont know	0	Poisonous	0	Python	1	Poisonous	0	I dont know	0	Poisonous	1	I dont know	0	Poisonous	1	I dont know	0	Poisonous	1	I dont know	0	I dont know	0	I dont know	0	Poisonous	1	I dont know	0	Poisonous	1	Green pit viper	1	Poisonous	1	I dont know	0
45507.71423140046	41	17	மட்டக்களப்பு	Vellavely	No	No	Yes	No	No	Yes	Yes	I dont know	0	I dont know	0	Python	1	I dont know	0	I dont know	0	I dont know	0	I dont know	0	I dont know	0	I dont know	0	I dont know	0	I dont know	0	I dont know	0	I dont know	0	I dont know	0	I dont know	0	I dont know	0	Green pit viper	1	Poisonous	1	I dont know	0
45507.717759409723	42	17	மட்டக்களப்பு	பட்டிப்பளை	No	No	Yes	No	No	Yes	Yes	I dont know	0	I dont know	0	Russell's viper	0	Poisonous	0	I dont know	0	I dont know	0	Saw scale viper	0	Poisonous	1	Cobra	1	Poisonous	1	I dont know	0	I dont know	0	Russell's viper	1	Poisonous	1	I dont know	0	I dont know	0	Green pit viper	1	Poisonous	1	I dont know	0
45507.743188402776	46	15	மட்டக்களப்பு	Batticaloa	No	No	No	No	No	Yes	Yes	I dont know	0	Poisonous	0	Python	1	Poisonous	0	I dont know	0	Poisonous	1	I dont know	0	Poisonous	1	Cobra	1	Poisonous	1	I dont know	0	Poisonous	1	I dont know	0	Poisonous	1	I dont know	0	Poisonous	1	Green pit viper	1	Poisonous	1	I dont know	0
45507.744865127315	41	17	மட்டக்களப்பு	Kiran	No	No	No	No	No	Yes	Yes	I dont know	0	I dont know	0	Russell's viper	0	I dont know	0	Russell's viper	0	Poisonous	1	Saw scale viper	0	Poisonous	1	I dont know	0	Poisonous	1	I dont know	0	Poisonous	1	Python	0	I dont know	0	I dont know	0	I dont know	0	Green pit viper	1	Poisonous	1	I dont know	0
45507.777076261569	40	17	மட்டக்களப்பு	Kathankudy	No	No	No	No	No	Yes	Yes	Saw scale viper	0	Poisonous	0	Python	1	I dont know	0	Russell's viper	0	Poisonous	1	I dont know	0	Poisonous	1	I dont know	0	I dont know	0	I dont know	0	I dont know	0	I dont know	0	I dont know	0	I dont know	0	I dont know	0	I dont know	0	I dont know	0	I dont know	0
45507.787346192126	41	17	மட்டக்களப்பு	Vellavely	No	No	No	No	No	Yes	Yes	I dont know	0	I dont know	0	Python	1	non poisonous	1	I dont know	0	I dont know	0	I dont know	0	I dont know	0	Cobra	1	Poisonous	1	I dont know	0	I dont know	0	I dont know	0	I dont know	0	I dont know	0	I dont know	0	I dont know	0	I dont know	0	I dont know	0
45507.839998611111	36	11	மட்டக்களப்பு	Valaichchenai	No	No	No	No	No	Yes	Yes	I dont know	0	I dont know	0	Python	1	non poisonous	1	I dont know	0	I dont know	0	I dont know	0	I dont know	0	Cobra	1	Poisonous	1	I dont know	0	I dont know	0	Russell's viper	1	Poisonous	1	I dont know	0	I dont know	0	Green pit viper	1	Poisonous	1	I dont know	0
45507.87427458333	56years	26	மட்டக்களப்பு	Chenkalady	No	No	No	No	No	Yes	Yes	I dont know	0	I dont know	0	Russell's viper	0	Poisonous	0	Python	0	non poisonous	0	I dont know	0	I dont know	0	Cobra	1	Poisonous	1	I dont know	0	I dont know	0	I dont know	0	I dont know	0	humped nose viper	0	Poisonous	1	Green pit viper	1	Poisonous	1	I dont know	0
45507.923213680551	48	22	மட்டக்களப்பு	Arayampathy	No	No	Yes	No	No	Yes	Yes	I dont know	0	I dont know	0	Python	1	non poisonous	1	I dont know	0	I dont know	0	I dont know	0	I dont know	0	Cobra	1	Poisonous	1	I dont know	0	I dont know	0	Russell's viper	1	Poisonous	1	Russell's viper	0	Poisonous	1	Green pit viper	1	Poisonous	1	I dont know	0
45507.982022199074	44	17	மட்டக்களப்பு	Kattankudy	No	No	No	No	No	Yes	Yes	I dont know	0	I dont know	0	Python	1	Poisonous	0	I dont know	0	I dont know	0	I dont know	0	I dont know	0	I dont know	0	I dont know	0	I dont know	0	I dont know	0	Russell's viper	1	Poisonous	1	I dont know	0	I dont know	0	Green pit viper	1	Poisonous	1	I dont know	0
45508.418283923616	36	11	மட்டக்களப்பு	Vavunathivu	No	No	No	No	No	Yes	Yes	I dont know	0	I dont know	0	Python	1	I dont know	0	I dont know	0	I dont know	0	I dont know	0	I dont know	0	Cobra	1	I dont know	0	I dont know	0	I dont know	0	I dont know	0	I dont know	0	I dont know	0	I dont know	0	Green pit viper	1	I dont know	0	I dont know	0
45508.659534444443	29	6	மட்டக்களப்பு	chenkalady	No	No	No	No	No	Yes	Yes	I dont know	0	I dont know	0	I dont know	0	I dont know	0	I dont know	0	I dont know	0	I dont know	0	I dont know	0	Cobra	1	Poisonous	1	Saw scale viper	0	Poisonous	1	Python	0	Poisonous	1	I dont know	0	I dont know	0	Green pit viper	1	Poisonous	1	I dont know	0
45508.806839444442	39	12	மட்டக்களப்பு	களுவாஞ்சிகுடி	No	No	No	No	No	Yes	Yes	I dont know	0	I dont know	0	I dont know	0	I dont know	0	I dont know	0	Poisonous	1	I dont know	0	Poisonous	1	Cobra	1	Poisonous	1	I dont know	0	Poisonous	1	Russell's viper	1	Poisonous	1	I dont know	0	Poisonous	1	Green pit viper	1	Poisonous	1	I dont know	0
45509.408904791664	40	17	மட்டக்களப்பு	Chenkalady	No	No	No	No	No	Yes	Yes	I dont know	0	Poisonous	0	Russell's viper	0	Poisonous	0	Saw scale viper	0	Poisonous	1	I dont know	0	Poisonous	1	Cobra	1	Poisonous	1	I dont know	0	Poisonous	1	Python	0	non poisonous	0	I dont know	0	Poisonous	1	Green pit viper	1	Poisonous	1	I dont know	0
45509.502037997685	35yrs	9yrs	மட்டக்களப்பு	Kaluwanchiudy	No	No	No	No	No	Yes	Yes	I dont know	0	I dont know	0	I dont know	0	I dont know	0	I dont know	0	I dont know	0	I dont know	0	I dont know	0	I dont know	0	I dont know	0	I dont know	0	I dont know	0	I dont know	0	I dont know	0	I dont know	0	I dont know	0	Green pit viper	1	I dont know	0	I dont know	0
45509.549241944449	45	20	மட்டக்களப்பு	BATTICALOA	No	No	No	No	No	Yes	Yes	Python	0	Poisonous	0	Russell's viper	0	Poisonous	0	humped nose viper	0	Poisonous	1	common krait	1	Poisonous	1	Cobra	1	Poisonous	1	I dont know	0	I dont know	0	I dont know	0	I dont know	0	I dont know	0	I dont know	0	Green pit viper	1	non poisonous	0	Rat snake	0
45509.573468125003	44	22	மட்டக்களப்பு	Chenkalady	No	No	No	No	No	Yes	Yes	I dont know	0	I dont know	0	I dont know	0	I dont know	0	I dont know	0	I dont know	0	I dont know	0	I dont know	0	I dont know	0	I dont know	0	I dont know	0	I dont know	0	I dont know	0	I dont know	0	I dont know	0	I dont know	0	I dont know	0	I dont know	0	I dont know	0
45509.59662585648	44	21	மட்டக்களப்பு	Kaluwanchikudy	No	No	No	No	No	Yes	Yes	I dont know	0	I dont know	0	Russell's viper	0	Poisonous	0	I dont know	0	Poisonous	1	I dont know	0	I dont know	0	Cobra	1	Poisonous	1	I dont know	0	I dont know	0	Russell's viper	1	Poisonous	1	I dont know	0	Poisonous	1	Green pit viper	1	Poisonous	1	I dont know	0
45509.609064710647	35	10	மட்டக்களப்பு	Batticaloa	No	No	No	No	No	No	Yes	I dont know	0	I dont know	0	I dont know	0	I dont know	0	I dont know	0	I dont know	0	I dont know	0	I dont know	0	Cobra	1	Poisonous	1	I dont know	0	I dont know	0	I dont know	0	I dont know	0	I dont know	0	I dont know	0	Green pit viper	1	I dont know	0	I dont know	0
45509.62466559028	33	10	மட்டக்களப்பு	மட்டக்களப்பு	No	No	No	No	No	Yes	Yes	I dont know	0	I dont know	0	I dont know	0	I dont know	0	I dont know	0	I dont know	0	I dont know	0	I dont know	0	I dont know	0	I dont know	0	I dont know	0	I dont know	0	I dont know	0	I dont know	0	I dont know	0	I dont know	0	Green pit viper	1	I dont know	0	I dont know	0
45509.661530578705	45yrs	18yrs	மட்டக்களப்பு	Kaluwanchikudy	No	No	No	No	No	Yes	Yes	I dont know	0	I dont know	0	I dont know	0	I dont know	0	I dont know	0	I dont know	0	I dont know	0	I dont know	0	I dont know	0	I dont know	0	I dont know	0	I dont know	0	I dont know	0	I dont know	0	I dont know	0	I dont know	0	Green pit viper	1	I dont know	0	I dont know	0
45510.245383796297	1978	18	மட்டக்களப்பு	Arayampathy	No	No	Yes	No	No	Yes	Yes	I dont know	0	I dont know	0	Python	1	Poisonous	0	Saw scale viper	0	Poisonous	1	I dont know	0	Poisonous	1	Cobra	1	Poisonous	1	I dont know	0	Poisonous	1	I dont know	0	I dont know	0	I dont know	0	I dont know	0	Green pit viper	1	Poisonous	1	I dont know	0
45510.325447546296	36	9	மட்டக்களப்பு	D.h periyakallar	No	No	No	No	No	Yes	Yes	common krait	0	Poisonous	0	Python	1	Poisonous	0	Saw scale viper	0	Poisonous	1	humped nose viper	0	Poisonous	1	Cobra	1	Poisonous	1	Python	0	Poisonous	1	Python	0	Poisonous	1	Rat snake	0	Poisonous	1	Green pit viper	1	Poisonous	1	Saw scale viper	0
45510.377461909724	34	9	மட்டக்களப்பு	Kattankudy	No	No	No	No	No	Yes	Yes	I dont know	0	Poisonous	0	Python	1	I dont know	0	I dont know	0	I dont know	0	I dont know	0	I dont know	0	Cobra	1	Poisonous	1	I dont know	0	Poisonous	1	I dont know	0	I dont know	0	Sea snake	0	Poisonous	1	Green pit viper	1	Poisonous	1	I dont know	0
45510.378343773147	40Years	11Years	மட்டக்களப்பு	Batticaloa	No	No	No	No	No	Yes	Yes	I dont know	0	Poisonous	0	Russell's viper	0	Poisonous	0	common krait	0	Poisonous	1	Saw scale viper	0	Poisonous	1	Python	0	Poisonous	1	Python	0	Poisonous	1	I dont know	0	Poisonous	1	Saw scale viper	0	Poisonous	1	Green pit viper	1	Poisonous	1	Rat snake	0
45510.387853726847	57	29	மட்டக்களப்பு	Chenkalady	No	No	No	No	No	Yes	Yes	I dont know	0	I dont know	0	Russell's viper	0	Poisonous	0	I dont know	0	I dont know	0	I dont know	0	I dont know	0	Cobra	1	Poisonous	1	Saw scale viper	0	Poisonous	1	Python	0	Poisonous	1	I dont know	0	I dont know	0	Green pit viper	1	Poisonous	1	I dont know	0
45510.413533784726	40	16	மட்டக்களப்பு	களுவாஞ்சிகுடி	No	No	No	No	No	Yes	Yes	I dont know	0	I dont know	0	I dont know	0	I dont know	0	I dont know	0	I dont know	0	I dont know	0	I dont know	0	Cobra	1	Poisonous	1	I dont know	0	I dont know	0	I dont know	0	I dont know	0	I dont know	0	I dont know	0	Green pit viper	1	Poisonous	1	I dont know	0
45510.482422037036	36	11	மட்டக்களப்பு	களுவாஞ்சிகுடி	No	No	No	No	No	Yes	Yes	I dont know	0	I dont know	0	I dont know	0	I dont know	0	I dont know	0	I dont know	0	I dont know	0	I dont know	0	Cobra	1	Poisonous	1	I dont know	0	I dont know	0	I dont know	0	I dont know	0	I dont know	0	I dont know	0	Green pit viper	1	Poisonous	1	I dont know	0
45510.522302673606	52	22	மட்டக்களப்பு	Arayampathy	No	No	No	No	No	Yes	Yes	I dont know	0	I dont know	0	I dont know	0	I dont know	0	I dont know	0	I dont know	0	I dont know	0	I dont know	0	Cobra	1	Poisonous	1	I dont know	0	I dont know	0	I dont know	0	I dont know	0	I dont know	0	I dont know	0	I dont know	0	I dont know	0	I dont know	0
45510.538616400459	37	9	மட்டக்களப்பு	Vellavely	No	No	No	No	No	Yes	Yes	I dont know	0	Poisonous	0	Python	1	Poisonous	0	I dont know	0	Poisonous	1	Saw scale viper	0	Poisonous	1	Cobra	1	Poisonous	1	I dont know	0	Poisonous	1	Python	0	Poisonous	1	I dont know	0	Poisonous	1	Green pit viper	1	Poisonous	1	I dont know	0
45510.622107164352	53	25	மட்டக்களப்பு	மட்டக்களப்பு	No	No	Yes	No	No	Yes	Yes	I dont know	0	I dont know	0	Python	1	non poisonous	1	Cobra	0	Poisonous	1	Rat snake	0	Poisonous	1	I dont know	0	I dont know	0	Python	0	non poisonous	0	I dont know	0	I dont know	0	I dont know	0	I dont know	0	Green pit viper	1	I dont know	0	I dont know	0
45511.368421574072	43	17	மட்டக்களப்பு	Kiran	No	No	No	No	No	Yes	Yes	I dont know	0	I dont know	0	Python	1	Poisonous	0	I dont know	0	I dont know	0	I dont know	0	I dont know	0	Cobra	1	Poisonous	1	I dont know	0	I dont know	0	humped nose viper	0	Poisonous	1	I dont know	0	I dont know	0	I dont know	0	I dont know	0	I dont know	0
45511.733223680552	40 years	11 years	மட்டக்களப்பு	BH/ Valaichenai	No	No	No	No	No	Yes	Yes	I dont know	0	Poisonous	0	Russell's viper	0	Poisonous	0	I dont know	0	Poisonous	1	I dont know	0	Poisonous	1	Cobra	1	Poisonous	1	Russell's viper	0	Poisonous	1	Python	0	Poisonous	1	I dont know	0	Poisonous	1	Green pit viper	1	Poisonous	1	I dont know	0
45511.852724236116	42	18	மட்டக்களப்பு	Valaichenai	No	No	Yes	No	No	Yes	Yes	Russell's viper	0	Poisonous	0	Saw scale viper	0	Poisonous	0	humped nose viper	0	Poisonous	1	common krait	1	Poisonous	1	Cobra	1	Poisonous	1	Sea snake	0	Poisonous	1	Srilankan krait	0	Poisonous	1	I dont know	0	I dont know	0	I dont know	0	I dont know	0	I dont know	0
45512.544177256947	38	09	மட்டக்களப்பு	Kattankudy	No	No	No	No	No	Yes	Yes	I dont know	0	I dont know	0	I dont know	0	I dont know	0	I dont know	0	I dont know	0	I dont know	0	I dont know	0	I dont know	0	I dont know	0	I dont know	0	I dont know	0	I dont know	0	I dont know	0	I dont know	0	I dont know	0	I dont know	0	I dont know	0	I dont know	0
45512.941910960653	512121	23	மட்டக்களப்பு	KATTANKUDY	No	No	No	No	No	Yes	Yes	I dont know	0	I dont know	0	I dont know	0	I dont know	0	I dont know	0	I dont know	0	I dont know	0	I dont know	0	I dont know	0	I dont know	0	I dont know	0	I dont know	0	I dont know	0	I dont know	0	I dont know	0	I dont know	0	Green pit viper	1	Poisonous	1	I dont know	0
45517.516863379627	29	6	திருகோணமலை	Moh muthur	No	No	No	No	No	Yes	Yes	I dont know	0	I dont know	0	Python	1	I dont know	0	I dont know	0	I dont know	0	I dont know	0	I dont know	0	Cobra	1	Poisonous	1	I dont know	0	I dont know	0	I dont know	0	I dont know	0	I dont know	0	I dont know	0	Green pit viper	1	Poisonous	1	I dont know	0
45518.483081678241	1983	17yrs	திருகோணமலை	Kurinchakerny	No	No	Yes	No	No	Yes	Yes	Saw scale viper	0	Poisonous	0	Russell's viper	0	Poisonous	0	humped nose viper	0	Poisonous	1	I dont know	0	non poisonous	0	Cobra	1	Poisonous	1	I dont know	0	Poisonous	1	I dont know	0	I dont know	0	I dont know	0	I dont know	0	Green pit viper	1	I dont know	0	I dont know	0
45518.676980520831	38	15	திருகோணமலை	Munaichenai	No	No	No	No	No	Yes	Yes	I dont know	0	Poisonous	0	I dont know	0	I dont know	0	I dont know	0	I dont know	0	I dont know	0	I dont know	0	I dont know	0	I dont know	0	I dont know	0	I dont know	0	I dont know	0	I dont know	0	I dont know	0	I dont know	0	I dont know	0	I dont know	0	I dont know	0
45524.696105023148	35	09	திருகோணமலை	Thampalakamam	No	No	No	No	No	Yes	Yes	Python	0	Poisonous	0	I dont know	0	I dont know	0	I dont know	0	I dont know	0	I dont know	0	I dont know	0	I dont know	0	I dont know	0	I dont know	0	I dont know	0	Python	0	Poisonous	1	Russell's viper	0	Poisonous	1	Green pit viper	1	non poisonous	0	I dont know	0
45524.754163807869	31	3	முல்லைத்தீவு	Manthaieast	No	No	No	No	No	Yes	Yes	I dont know	0	I dont know	0	Python	1	Poisonous	0	Russell's viper	0	Poisonous	1	I dont know	0	I dont know	0	Cobra	1	Poisonous	1	I dont know	0	I dont know	0	humped nose viper	0	Poisonous	1	I dont know	0	I dont know	0	Green pit viper	1	Poisonous	1	I dont know	0
45524.826231516199	29	3	முல்லைத்தீவு	Manthai East	No	No	No	No	No	Yes	Yes	I dont know	0	I dont know	0	humped nose viper	0	Poisonous	0	Saw scale viper	0	Poisonous	1	Srilankan krait	0	Poisonous	1	I dont know	0	I dont know	0	Saw scale viper	0	Poisonous	1	Russell's viper	1	Poisonous	1	I dont know	0	I dont know	0	Green pit viper	1	Poisonous	1	I dont know	0
45525.380579351855	42	12	முல்லைத்தீவு	Puthukkudiyiruppu	No	No	No	No	No	Yes	Yes	I dont know	0	I dont know	0	humped nose viper	0	Poisonous	0	Saw scale viper	0	Poisonous	1	I dont know	0	I dont know	0	Cobra	1	Poisonous	1	Russell's viper	0	Poisonous	1	I dont know	0	Poisonous	1	I dont know	0	Poisonous	1	I dont know	0	Poisonous	1	I dont know	0
45525.503689664351	41	16	திருகோணமலை	Tampalagamam	No	No	No	No	No	No	Yes	I dont know	0	I dont know	0	I dont know	0	I dont know	0	I dont know	0	I dont know	0	I dont know	0	I dont know	0	I dont know	0	I dont know	0	I dont know	0	I dont know	0	I dont know	0	I dont know	0	I dont know	0	I dont know	0	I dont know	0	I dont know	0	I dont know	0
45526.525764224541	40	15	திருகோணமலை	Uppuveli	No	No	No	No	No	Yes	Yes	I dont know	0	Poisonous	0	I dont know	0	Poisonous	0	I dont know	0	Poisonous	1	I dont know	0	Poisonous	1	I dont know	0	Poisonous	1	I dont know	0	Poisonous	1	I dont know	0	Poisonous	1	I dont know	0	Poisonous	1	I dont know	0	Poisonous	1	I dont know	0
45852.512519224532	43	13	யாழ்ப்பாணம்	உடுவில்	No	No	No	No	No	Yes	Yes	I dont know	0	I dont know	0	I dont know	0	I dont know	0	I dont know	0	I dont know	0	I dont know	0	I dont know	0	I dont know	0	I dont know	0	I dont know	0	I dont know	0	I dont know	0	I dont know	0	I dont know	0	I dont know	0	I dont know	0	I dont know	0	I dont know	0
45852.520997546293	29	02	வவுனியா	வவுனியா -வடக்கு	No	No	No	No	No	Yes	Yes	I dont know	0	I dont know	0	Python	1	I dont know	0	I dont know	0	I dont know	0	I dont know	0	I dont know	0	I dont know	0	I dont know	0	I dont know	0	I dont know	0	I dont know	0	I dont know	0	I dont know	0	I dont know	0	Green pit viper	1	I dont know	0	I dont know	0
45852.566658981479	38	13	யாழ்ப்பாணம்	Sandilipay	No	No	No	No	No	Yes	Yes	Rat snake	1	I dont know	0	Python	1	Poisonous	0	Saw scale viper	0	Poisonous	1	I dont know	0	I dont know	0	Cobra	1	Poisonous	1	I dont know	0	I dont know	0	I dont know	0	I dont know	0	Python	0	I dont know	0	Green pit viper	1	Poisonous	1	I dont know	0
45852.613041111108	30y	2year	முல்லைத்தீவு	Mallavi	No	No	No	No	No	Yes	Yes	I dont know	0	I dont know	0	Python	1	I dont know	0	I dont know	0	non poisonous	0	I dont know	0	I dont know	0	Cobra	1	Poisonous	1	I dont know	0	Poisonous	1	I dont know	0	non poisonous	0	I dont know	0	Poisonous	1	I dont know	0	Poisonous	1	I dont know	0
45852.624325115743	31	2year	முல்லைத்தீவு	Mallavi	No	No	No	No	No	Yes	Yes	I dont know	0	I dont know	0	Python	1	non poisonous	1	Srilankan krait	1	Poisonous	1	I dont know	0	I dont know	0	Cobra	1	Poisonous	1	I dont know	0	I dont know	0	Srilankan krait	0	Poisonous	1	I dont know	0	I dont know	0	Green pit viper	1	Poisonous	1	I dont know	0
45853.376230856476	42	19	யாழ்ப்பாணம்	Uduvil	No	No	Yes	No	No	Yes	Yes	I dont know	0	I dont know	0	humped nose viper	0	Poisonous	0	I dont know	0	I dont know	0	I dont know	0	I dont know	0	I dont know	0	I dont know	0	I dont know	0	I dont know	0	I dont know	0	I dont know	0	I dont know	0	I dont know	0	I dont know	0	I dont know	0	I dont know	0
45853.674391967594	45	18	யாழ்ப்பாணம்	சண்டிலிப்பாய்	No	No	No	No	No	Yes	Yes	I dont know	0	I dont know	0	I dont know	0	I dont know	0	I dont know	0	I dont know	0	I dont know	0	I dont know	0	I dont know	0	I dont know	0	I dont know	0	I dont know	0	I dont know	0	I dont know	0	I dont know	0	I dont know	0	I dont know	0	I dont know	0	I dont know	0
45853.7684872338	37	14	வவுனியா	Vavuniya	No	No	No	No	No	Yes	Yes	I dont know	0	I dont know	0	Saw scale viper	0	Poisonous	0	Russell's viper	0	Poisonous	1	humped nose viper	0	Poisonous	1	I dont know	0	Poisonous	1	Saw scale viper	0	Poisonous	1	common krait	0	Poisonous	1	I dont know	0	Poisonous	1	Green pit viper	1	Poisonous	1	I dont know	0
45853.783709814816	36	14	வவுனியா	Vavuniya	No	No	No	No	No	Yes	Yes	I dont know	0	I dont know	0	I dont know	0	I dont know	0	I dont know	0	I dont know	0	I dont know	0	I dont know	0	Cobra	1	Poisonous	1	I dont know	0	I dont know	0	I dont know	0	I dont know	0	I dont know	0	I dont know	0	Green pit viper	1	Poisonous	1	I dont know	0
45853.806138530097	40	8	வவுனியா	வவுனியா	No	No	No	No	No	Yes	Yes	I dont know	0	I dont know	0	Russell's viper	0	Poisonous	0	I dont know	0	Poisonous	1	I dont know	0	I dont know	0	Cobra	1	Poisonous	1	I dont know	0	I dont know	0	Russell's viper	1	Poisonous	1	I dont know	0	I dont know	0	Green pit viper	1	I dont know	0	I dont know	0
45854.59174236111	27y	3month	முல்லைத்தீவு	Puthukkudiyituppu	No	No	No	No	No	Yes	Yes	Russell's viper	0	Poisonous	0	Saw scale viper	0	Poisonous	0	I dont know	0	I dont know	0	I dont know	0	I dont know	0	Cobra	1	Poisonous	1	Saw scale viper	0	Poisonous	1	Russell's viper	1	Poisonous	1	I dont know	0	I dont know	0	Green pit viper	1	I dont know	0	I dont know	0
45859.58730219907	36	14	யாழ்ப்பாணம்	Sandilipay	No	No	No	No	No	Yes	Yes	I dont know	0	I dont know	0	I dont know	0	I dont know	0	I dont know	0	I dont know	0	I dont know	0	I dont know	0	Cobra	1	Poisonous	1	I dont know	0	I dont know	0	humped nose viper	0	Poisonous	1	I dont know	0	I dont know	0	Green pit viper	1	non poisonous	0	I dont know	0
45859.595629004631	41	14	யாழ்ப்பாணம்	Manipay west	No	No	No	No	No	Yes	Yes	I dont know	0	Poisonous	0	Python	1	Poisonous	0	I dont know	0	I dont know	0	I dont know	0	I dont know	0	Cobra	1	Poisonous	1	I dont know	0	I dont know	0	I dont know	0	I dont know	0	I dont know	0	I dont know	0	Green pit viper	1	non poisonous	0	I dont know	0
45859.625940543978	33	4	முல்லைத்தீவு	Puthukkudiyiruppu	No	No	No	No	No	Yes	Yes	I dont know	0	Poisonous	0	humped nose viper	0	Poisonous	0	Saw scale viper	0	Poisonous	1	Saw scale viper	0	Poisonous	1	Cobra	1	Poisonous	1	I dont know	0	Poisonous	1	Python	0	Poisonous	1	I dont know	0	Poisonous	1	Green pit viper	1	Poisonous	1	I dont know	0
45859.697490289356	38	14	மன்னார்	Madhu	No	No	No	No	No	Yes	Yes	I dont know	0	I dont know	0	Saw scale viper	0	Poisonous	0	I dont know	0	I dont know	0	I dont know	0	I dont know	0	I dont know	0	I dont know	0	I dont know	0	I dont know	0	I dont know	0	I dont know	0	I dont know	0	I dont know	0	Green pit viper	1	non poisonous	0	I dont know	0
45859.703258935187	41	14	மன்னார்	Madhu	No	No	No	No	No	Yes	Yes	I dont know	0	I dont know	0	I dont know	0	I dont know	0	I dont know	0	I dont know	0	I dont know	0	I dont know	0	I dont know	0	I dont know	0	I dont know	0	I dont know	0	I dont know	0	I dont know	0	I dont know	0	I dont know	0	I dont know	0	I dont know	0	I dont know	0
45866.515797314816	40	19 ஆண்டு	மன்னார்	நானாட்டான்	No	No	No	No	No	No	Yes	I dont know	0	I dont know	0	I dont know	0	I dont know	0	I dont know	0	I dont know	0	I dont know	0	I dont know	0	I dont know	0	I dont know	0	I dont know	0	I dont know	0	I dont know	0	I dont know	0	I dont know	0	I dont know	0	I dont know	0	I dont know	0	I dont know	0
45866.526507789356	37	13	மன்னார்	Nanattan	No	No	Yes	No	No	Yes	Yes	I dont know	0	I dont know	0	Python	1	Poisonous	0	Saw scale viper	0	Poisonous	1	I dont know	0	I dont know	0	I dont know	0	I dont know	0	I dont know	0	I dont know	0	I dont know	0	I dont know	0	I dont know	0	I dont know	0	Green pit viper	1	Poisonous	1	I dont know	0
45432.651399826384	29	3	20. අනුරාධපුරය	තඹුත්තේගම	No	No	Yes	Yes	Yes	Yes	Yes	I dont know	0	I dont know	0	Python	1	non poisonous	1	Srilankan krait	1	Poisonous	1	I dont know	0	I dont know	0	Cobra	1	Poisonous	1	Green pit viper	0	Poisonous	1	Saw scaled viper	0	Poisonous	1	I dont know	0	I dont know	0	I dont know	0	I dont know	0	I dont know	0
45509.151502569446	31	3	15. මඩකලපුව	Chenkalady	No	No	No	No	Yes	Yes	Yes	I dont know	0	Poisonous	0	Russell's viper	0	Poisonous	0	Srilankan krait	1	Poisonous	1	humped nose viper	0	Poisonous	1	Cobra	1	Poisonous	1	Saw scaled viper	0	Poisonous	1	Green pit viper	0	Poisonous	1	Russell's viper	0	Poisonous	1	I dont know	0	Poisonous	1	I dont know	0
45533.318762812502	30	3	7. ගාල්ල	Bope poddala	No	No	No	No	Yes	Yes	Yes	Srilankan krait	0	Poisonous	0	Python	1	Poisonous	0	I dont know	0	I dont know	0	I dont know	0	I dont know	0	Cobra	1	Poisonous	1	I dont know	0	I dont know	0	Python	0	Poisonous	1	I dont know	0	I dont know	0	humped nose viper	0	Poisonous	1	I dont know	0
45572.345145393519	48	22	16. අම්පාර	පදියතලාව	No	No	No	No	Yes	Yes	Yes	Rat snake	1	non poisonous	1	Russell's viper	0	Poisonous	0	Srilankan krait	1	Poisonous	1	I dont know	0	Poisonous	1	Cobra	1	Poisonous	1	Green pit viper	0	Poisonous	1	Python	0	non poisonous	0	Saw scaled viper	1	Poisonous	1	I dont know	0	non poisonous	0	I dont know	0
45687.334749965274	30	3.5	20. අනුරාධපුරය	Thambuttegama	No	No	No	No	Yes	Yes	Yes	I dont know	0	Poisonous	0	Python	1	Poisonous	0	I dont know	0	Poisonous	1	I dont know	0	Poisonous	1	Cobra	1	Poisonous	1	Python	0	Poisonous	1	Python	0	Poisonous	1	Python	0	Poisonous	1	I dont know	0	I dont know	0	I dont know	0
45687.381803321754	අවු. 30	අවු. 5	20. අනුරාධපුරය	කැබිතිගොල්ලෑව	No	No	Yes	Yes	Yes	Yes	Yes	humped nose viper	0	Poisonous	0	Green pit viper	0	Poisonous	0	Srilankan krait	1	Poisonous	1	I dont know	0	I dont know	0	Cobra	1	Poisonous	1	Russell's viper	0	Poisonous	1	Python	0	Poisonous	1	I dont know	0	I dont know	0	I dont know	0	I dont know	0	I dont know	0
45696.356515752312	32y	7y	6. නුවරඑළිය	රාගල	No	No	No	No	Yes	Yes	Yes	Srilankan krait	0	Poisonous	0	I dont know	0	I dont know	0	common krait	0	Poisonous	1	I dont know	0	I dont know	0	Cobra	1	Poisonous	1	humped nose viper	1	Poisonous	1	Russell's viper	1	Poisonous	1	I dont know	0	I dont know	0	Green pit viper	1	Poisonous	1	Sea snake	1
45696.358199918977	32y	7	6. නුවරඑළිය	රාගල	No	No	No	No	Yes	Yes	Yes	Srilankan krait	0	Poisonous	0	Russell's viper	0	Poisonous	0	Srilankan krait	1	Poisonous	1	common krait	1	Poisonous	1	Cobra	1	Poisonous	1	humped nose viper	1	Poisonous	1	Russell's viper	1	Poisonous	1	I dont know	0	I dont know	0	Green pit viper	1	Poisonous	1	Sea snake	1
45697.115134953703	30	5	6. නුවරඑළිය	නුවරඑළිය	No	No	No	No	Yes	Yes	Yes	Cobra	0	Poisonous	0	Python	1	Poisonous	0	I dont know	0	I dont know	0	Srilankan krait	0	Poisonous	1	Cobra	1	Poisonous	1	humped nose viper	1	Poisonous	1	Saw scaled viper	0	Poisonous	1	I dont know	0	I dont know	0	Russell's viper	0	Poisonous	1	Srilankan krait	0
45697.254316666666	29	3 1/2	6. නුවරඑළිය	Nuwaeliya	No	No	No	No	Yes	Yes	Yes	Rat snake	1	non poisonous	1	Russell's viper	0	Poisonous	0	Cobra	0	Poisonous	1	Cobra	0	Poisonous	1	Cobra	1	Poisonous	1	humped nose viper	1	Poisonous	1	Python	0	non poisonous	0	Saw scaled viper	1	Poisonous	1	Green pit viper	1	Poisonous	1	Srilankan krait	0
45698.462962627316	30	3	22. බදුල්ල	වැලිමඩ	No	No	No	No	Yes	Yes	Yes	Rat snake	1	non poisonous	1	Python	1	I dont know	0	common krait	0	Poisonous	1	Srilankan krait	0	Poisonous	1	Cobra	1	Poisonous	1	Russell's viper	0	Poisonous	1	Saw scaled viper	0	Poisonous	1	I dont know	0	I dont know	0	Green pit viper	1	Poisonous	1	humped nose viper	0
45699.134171759259	40	13	22. බදුල්ල	Welimada	No	No	No	No	Yes	Yes	Yes	Cobra	0	Poisonous	0	Russell's viper	0	Poisonous	0	I dont know	0	I dont know	0	I dont know	0	I dont know	0	Cobra	1	Poisonous	1	humped nose viper	1	Poisonous	1	Python	0	Poisonous	1	Russell's viper	0	Poisonous	1	Green pit viper	1	Poisonous	1	I dont know	0
45771.670256805555	30	අවුරුදු 5	7. ගාල්ල	කරන්දෙනිය	No	No	Yes	No	Yes	Yes	Yes	I dont know	0	Poisonous	0	Python	1	Poisonous	0	I dont know	0	I dont know	0	Srilankan krait	0	Poisonous	1	Cobra	1	Poisonous	1	I dont know	0	I dont know	0	Python	0	Poisonous	1	Sea snake	0	Poisonous	1	common krait	0	Poisonous	1	I dont know	0
45772.608522986113	47	23	7. ගාල්ල	Baddegama	No	No	Yes	Yes	Yes	Yes	Yes	Green pit viper	0	Poisonous	0	Russell's viper	0	Poisonous	0	Cobra	0	Poisonous	1	I dont know	0	Poisonous	1	Cobra	1	Poisonous	1	I dont know	0	Poisonous	1	I dont know	0	Poisonous	1	I dont know	0	Poisonous	1	Green pit viper	1	Poisonous	1	I dont know	0
45792.498229282406	60	35	8. මාතර	Thihagoda	No	No	No	No	Yes	Yes	Yes	I dont know	0	I dont know	0	humped nose viper	0	Poisonous	0	I dont know	0	I dont know	0	I dont know	0	I dont know	0	Cobra	1	Poisonous	1	Russell's viper	0	Poisonous	1	I dont know	0	I dont know	0	I dont know	0	I dont know	0	Green pit viper	1	non poisonous	0	I dont know	0
45799.173994375	56	24	8. මාතර	Malimbada	No	No	No	No	Yes	Yes	Yes	Srilankan krait	0	Poisonous	0	Saw scaled viper	0	Poisonous	0	I dont know	0	I dont know	0	common krait	1	Poisonous	1	Cobra	1	Poisonous	1	Saw scaled viper	0	Poisonous	1	Python	0	Poisonous	1	Russell's viper	0	Poisonous	1	Green pit viper	1	Poisonous	1	Sea snake	1
45800.660056747685	57	32	4. මහනුවර	gangawatakorale	No	No	No	No	Yes	Yes	Yes	Green pit viper	0	Poisonous	0	Python	1	non poisonous	1	common krait	0	Poisonous	1	common krait	1	Poisonous	1	Cobra	1	Poisonous	1	Russell's viper	0	Poisonous	1	Russell's viper	1	Poisonous	1	I dont know	0	I dont know	0	Green pit viper	1	I dont know	0	I dont know	0
45847.694296307869	43	19	24. රත්නපුර	Balangoda	No	No	No	No	Yes	Yes	Yes	Cobra	0	Poisonous	0	Python	1	non poisonous	1	I dont know	0	I dont know	0	Rat snake	0	I dont know	0	Cobra	1	Poisonous	1	humped nose viper	1	Poisonous	1	Russell's viper	1	Poisonous	1	I dont know	0	I dont know	0	Green pit viper	1	non poisonous	0	I dont know	0
45847.729900115737	55	33	24. රත්නපුර	Ayagama	No	No	No	Yes	Yes	Yes	Yes	Rat snake	1	non poisonous	1	Russell's viper	0	Poisonous	0	common krait	0	Poisonous	1	common krait	1	Poisonous	1	Cobra	1	Poisonous	1	humped nose viper	1	Poisonous	1	Russell's viper	1	Poisonous	1	Saw scaled viper	1	Poisonous	1	Green pit viper	1	Poisonous	1	I dont know	0
45848.418537187499	30	7	19. පුත්තලම	Kalpitiya	No	No	No	Yes	Yes	Yes	Yes	Srilankan krait	0	Poisonous	0	Russell's viper	0	Poisonous	0	Srilankan krait	1	Poisonous	1	humped nose viper	0	Poisonous	1	Cobra	1	Poisonous	1	Green pit viper	0	Poisonous	1	Python	0	Poisonous	1	humped nose viper	0	Poisonous	1	Green pit viper	1	Poisonous	1	common krait	0
45848.561301365742	29	මාස 3	24. රත්නපුර	ඇහැලියගොඩ	No	No	No	No	Yes	Yes	Yes	I dont know	0	I dont know	0	Python	1	Poisonous	0	I dont know	0	I dont know	0	I dont know	0	I dont know	0	Cobra	1	Poisonous	1	Saw scaled viper	0	Poisonous	1	Green pit viper	0	Poisonous	1	Srilankan krait	0	Poisonous	1	I dont know	0	I dont know	0	I dont know	0
45851.373955474541	31	05	18. කුරුණෑගල	මහව	No	No	Yes	Yes	Yes	Yes	Yes	humped nose viper	0	Poisonous	0	Russell's viper	0	Poisonous	0	Cobra	0	Poisonous	1	Srilankan krait	0	Poisonous	1	Cobra	1	Poisonous	1	I dont know	0	Poisonous	1	Saw scaled viper	0	Poisonous	1	I dont know	0	Poisonous	1	Green pit viper	1	Poisonous	1	I dont know	0
45851.65260523148	30	7	18. කුරුණෑගල	Maho	No	No	No	No	Yes	Yes	Yes	I dont know	0	I dont know	0	Russell's viper	0	Poisonous	0	I dont know	0	I dont know	0	I dont know	0	I dont know	0	Cobra	1	Poisonous	1	Saw scaled viper	0	Poisonous	1	I dont know	0	I dont know	0	humped nose viper	0	Poisonous	1	Green pit viper	1	Poisonous	1	I dont know	0
45852.609529189816	31	5	18. කුරුණෑගල	ගල්ගමුව	No	No	No	No	Yes	Yes	Yes	humped nose viper	0	Poisonous	0	Python	1	Poisonous	0	I dont know	0	I dont know	0	I dont know	0	I dont know	0	Cobra	1	Poisonous	1	Russell's viper	0	Poisonous	1	Saw scaled viper	0	Poisonous	1	I dont know	0	I dont know	0	I dont know	0	I dont know	0	I dont know	0
45854.366942210647	40y	12y	3. කළුතර	Bandaragama	No	No	No	No	Yes	Yes	Yes	Srilankan krait	0	Poisonous	0	Russell's viper	0	Poisonous	0	Srilankan krait	1	Poisonous	1	humped nose viper	0	Poisonous	1	Cobra	1	Poisonous	1	Russell's viper	0	Poisonous	1	Saw scaled viper	0	I dont know	0	I dont know	0	I dont know	0	Green pit viper	1	I dont know	0	I dont know	0
45854.418465104165	අවුරුදු 53	අවුරුදු 26	3. කළුතර	බණ්ඩාරගම	No	No	No	No	Yes	Yes	Yes	Rat snake	1	non poisonous	1	Python	1	Poisonous	0	Srilankan krait	1	Poisonous	1	common krait	1	Poisonous	1	Cobra	1	Poisonous	1	humped nose viper	1	Poisonous	1	Russell's viper	1	I dont know	0	Saw scaled viper	1	Poisonous	1	Green pit viper	1	non poisonous	0	Sea snake	1
45856.301702708333	30	7	3. කළුතර	Bandaragama	No	No	No	No	Yes	Yes	Yes	Rat snake	1	non poisonous	1	Russell's viper	0	Poisonous	0	common krait	0	Poisonous	1	Srilankan krait	0	I dont know	0	Cobra	1	Poisonous	1	Saw scaled viper	0	Poisonous	1	Python	0	Poisonous	1	I dont know	0	I dont know	0	Green pit viper	1	Poisonous	1	humped nose viper	0
45856.370220694444	33	07	3. කළුතර	මදුරාවල	No	No	No	No	Yes	Yes	Yes	Rat snake	1	I dont know	0	Python	1	Poisonous	0	I dont know	0	Poisonous	1	humped nose viper	0	Poisonous	1	Cobra	1	Poisonous	1	Python	0	Poisonous	1	Saw scaled viper	0	Poisonous	1	Russell's viper	0	Poisonous	1	Srilankan krait	0	Poisonous	1	I dont know	0
45856.378041400458	58	25	3. කළුතර	කලුතර	No	No	No	No	Yes	Yes	Yes	Srilankan krait	0	Poisonous	0	Green pit viper	0	Poisonous	0	Cobra	0	Poisonous	1	I dont know	0	I dont know	0	Cobra	1	Poisonous	1	I dont know	0	I dont know	0	Python	0	Poisonous	1	humped nose viper	0	Poisonous	1	Russell's viper	0	Poisonous	1	I dont know	0
45856.786132615744	63	28	1. කොළඹ	හෝමාගම	No	No	No	Yes	Yes	Yes	Yes	Python	0	non poisonous	1	Saw scaled viper	0	Poisonous	0	Srilankan krait	1	Poisonous	1	common krait	1	Poisonous	1	Cobra	1	Poisonous	1	I dont know	0	I dont know	0	I dont know	0	I dont know	0	Saw scaled viper	1	Poisonous	1	I dont know	0	I dont know	0	I dont know	0
45859.159013206023	37	13	25. කෑගල්ල	බුලත්කොහුපිටිය	No	No	Yes	No	Yes	Yes	Yes	Cobra	0	Poisonous	0	Python	1	Poisonous	0	I dont know	0	Poisonous	1	I dont know	0	I dont know	0	Cobra	1	Poisonous	1	Russell's viper	0	Poisonous	1	I dont know	0	I dont know	0	I dont know	0	I dont know	0	Green pit viper	1	Poisonous	1	Sea snake	1
45859.270340844909	52	25	1. කොළඹ	Hanwella	No	No	No	Yes	Yes	Yes	Yes	Srilankan krait	0	Poisonous	0	Python	1	Poisonous	0	common krait	0	Poisonous	1	common krait	1	Poisonous	1	Cobra	1	Poisonous	1	Russell's viper	0	Poisonous	1	Python	0	Poisonous	1	Saw scaled viper	1	Poisonous	1	Green pit viper	1	Poisonous	1	Sea snake	1
45860.387818530093	30	4	1. කොළඹ	Moratuwa	No	No	No	No	Yes	Yes	Yes	I dont know	0	I dont know	0	I dont know	0	I dont know	0	I dont know	0	I dont know	0	I dont know	0	I dont know	0	Cobra	1	Poisonous	1	I dont know	0	I dont know	0	Python	0	non poisonous	0	I dont know	0	I dont know	0	I dont know	0	I dont know	0	I dont know	0
45601.494616180556	39	12	පොලොන්නරුව	හිඟුරක්ගොඩ	No	No	No	No	Yes	Yes	Yes	I dont know	0	I dont know	0	Russell's viper	0	Poisonous	0	Srilankan krait	1	Poisonous	1	common krait	1	Poisonous	1	Cobra	1	Poisonous	1	humped nose viper	1	Poisonous	1	Python	0	Poisonous	1	I dont know	0	I dont know	0	Green pit viper	1	Poisonous	1	I dont know	0
45613.277500960648	36	12	පොලොන්නරුව	ලංකාපුර	No	No	No	No	Yes	Yes	Yes	I dont know	0	I dont know	0	Python	1	non poisonous	1	I dont know	0	Poisonous	1	I dont know	0	Poisonous	1	Cobra	1	Poisonous	1	Saw scaled viper	0	Poisonous	1	Russell's viper	1	Poisonous	1	I dont know	0	Poisonous	1	Green pit viper	1	non poisonous	0	I dont know	0
45571.387064027775	36	9	1. අම්පාර	දමන	No	No	Yes	Yes	Yes	Yes	Yes	humped nose viper	0	Poisonous	0	Python	1	Poisonous	0	Srilankan krait	1	Poisonous	1	common krait	1	Poisonous	1	Cobra	1	Poisonous	1	Green pit viper	0	I dont know	0	I dont know	0	I dont know	0	Russell's viper	0	Poisonous	1	Green pit viper	1	non poisonous	0	I dont know	0
45425.787050833329	35	12	மன்னார்	Mannar	No	No	No	No	Yes	Yes	Yes	I dont know	0	I dont know	0	Russell's viper	0	Poisonous	0	common krait	0	Poisonous	1	Russell's viper	0	Poisonous	1	I dont know	0	I dont know	0	Saw scale viper	0	Poisonous	1	Saw scale viper	0	non poisonous	0	I dont know	0	I dont know	0	I dont know	0	I dont know	0	I dont know	0
45426.497580856478	32	5	மன்னார்	மாந்தை மேற்கு	No	No	No	No	Yes	Yes	Yes	Srilankan krait	0	Poisonous	0	Python	1	Poisonous	0	common krait	0	Poisonous	1	Saw scale viper	0	Poisonous	1	Cobra	1	Poisonous	1	I dont know	0	Poisonous	1	I dont know	0	I dont know	0	I dont know	0	I dont know	0	Green pit viper	1	Poisonous	1	Sea snake	1
45507.713125856477	29	3	மட்டக்களப்பு	Vellavely	No	No	No	No	Yes	Yes	Yes	I dont know	0	Poisonous	0	Python	1	non poisonous	1	I dont know	0	Poisonous	1	I dont know	0	Poisonous	1	Cobra	1	Poisonous	1	I dont know	0	Poisonous	1	I dont know	0	Poisonous	1	I dont know	0	Poisonous	1	I dont know	0	Poisonous	1	I dont know	0
45516.883383090273	41	17	திருகோணமலை	திருகோணமலை	No	No	Yes	No	Yes	Yes	Yes	common krait	0	I dont know	0	Python	1	I dont know	0	I dont know	0	I dont know	0	I dont know	0	I dont know	0	Cobra	1	Poisonous	1	I dont know	0	I dont know	0	Python	0	I dont know	0	I dont know	0	I dont know	0	Green pit viper	1	Poisonous	1	I dont know	0
45516.883564050921	41	17	திருகோணமலை	திருகோணமலை	No	No	Yes	No	Yes	Yes	Yes	common krait	0	I dont know	0	Python	1	I dont know	0	I dont know	0	I dont know	0	I dont know	0	I dont know	0	Cobra	1	Poisonous	1	I dont know	0	I dont know	0	Python	0	I dont know	0	I dont know	0	I dont know	0	Green pit viper	1	Poisonous	1	I dont know	0
45852.839352291667	45	,19	யாழ்ப்பாணம்	Karaveddy	No	No	No	No	Yes	Yes	Yes	I dont know	0	I dont know	0	Python	1	I dont know	0	I dont know	0	I dont know	0	I dont know	0	I dont know	0	Cobra	1	Poisonous	1	I dont know	0	I dont know	0	I dont know	0	I dont know	0	I dont know	0	I dont know	0	I dont know	0	I dont know	0	I dont know	0
45696.622207650464	42	20	6. නුවරඑළිය	නුවරඑළිය	No	Yes	No	No	No	Yes	Yes	Rat snake	1	non poisonous	1	Python	1	Poisonous	0	Srilankan krait	1	Poisonous	1	Saw scaled viper	0	Poisonous	1	Cobra	1	Poisonous	1	Russell's viper	0	Poisonous	1	Saw scaled viper	0	Poisonous	1	I dont know	0	I dont know	0	Green pit viper	1	Poisonous	1	Sea snake	1
45706.152019606481	35	09	23. මොණරාගල	Buttala	No	Yes	No	No	No	Yes	Yes	Srilankan krait	0	Poisonous	0	Python	1	Poisonous	0	Saw scaled viper	0	Poisonous	1	I dont know	0	I dont know	0	Cobra	1	Poisonous	1	Saw scaled viper	0	Poisonous	1	Green pit viper	0	Poisonous	1	Russell's viper	0	Poisonous	1	humped nose viper	0	Poisonous	1	Sea snake	1
45518.63614412037	40	17	திருகோணமலை	Kurinchakerny	No	Yes	No	No	No	Yes	Yes	Saw scale viper	0	Poisonous	0	Python	1	non poisonous	1	Python	0	Poisonous	1	Srilankan krait	0	Poisonous	1	Cobra	1	Poisonous	1	Russell's viper	0	Poisonous	1	Python	0	non poisonous	0	Sea snake	0	non poisonous	0	Python	0	Poisonous	1	Python	0
45807.697726712962	54	25	4. මහනුවර	පස්බාගේ කෝරලේ(නාවලපිටිය)	No	Yes	No	No	Yes	Yes	Yes	Srilankan krait	0	Poisonous	0	Russell's viper	0	Poisonous	0	Saw scaled viper	0	Poisonous	1	I dont know	0	I dont know	0	Cobra	1	Poisonous	1	Saw scaled viper	0	Poisonous	1	I dont know	0	I dont know	0	I dont know	0	I dont know	0	humped nose viper	0	Poisonous	1	I dont know	0
45852.525608946758	57	32	யாழ்ப்பாணம்	Uduvil	No	Yes	No	No	Yes	Yes	Yes	I dont know	0	Poisonous	0	humped nose viper	0	Poisonous	0	Cobra	0	Poisonous	1	Cobra	0	I dont know	0	Cobra	1	I dont know	0	I dont know	0	Poisonous	1	I dont know	0	Poisonous	1	I dont know	0	Poisonous	1	Green pit viper	1	Poisonous	1	I dont know	0
45429.273706643522	26	1	24. රත්නපුර	Rathnapura	No	No	No	No	No	Yes	Yes	Rat snake	1	non poisonous	1	Python	1	non poisonous	1	Srilankan krait	1	Poisonous	1	common krait	1	Poisonous	1	Cobra	1	Poisonous	1	Russell's viper	0	Poisonous	1	Saw scaled viper	0	Poisonous	1	I dont know	0	I dont know	0	Green pit viper	1	Poisonous	1	I dont know	0
45432.396239733796	30	06	20. අනුරාධපුරය	තඹුත්තේගම	No	No	No	No	No	Yes	Yes	Srilankan krait	0	non poisonous	1	Green pit viper	0	Poisonous	0	common krait	0	Poisonous	1	Srilankan krait	0	Poisonous	1	Cobra	1	Poisonous	1	humped nose viper	1	Poisonous	1	Russell's viper	1	Poisonous	1	Saw scaled viper	1	Poisonous	1	common krait	0	non poisonous	0	I dont know	0
45432.43065944445	41year	12year	20. අනුරාධපුරය	Thambuththegama	No	No	No	No	No	Yes	Yes	Rat snake	1	non poisonous	1	Russell's viper	0	Poisonous	0	Srilankan krait	1	Poisonous	1	Saw scaled viper	0	Poisonous	1	Cobra	1	Poisonous	1	Russell's viper	0	Poisonous	1	Saw scaled viper	0	Poisonous	1	Russell's viper	0	Poisonous	1	Green pit viper	1	non poisonous	0	Sea snake	1
45508.176373472219	35	9	15. මඩකලපුව	Chenkalady	No	No	No	No	No	Yes	Yes	Saw scaled viper	0	Poisonous	0	Python	1	Poisonous	0	Srilankan krait	1	Poisonous	1	Russell's viper	0	Poisonous	1	Cobra	1	Poisonous	1	humped nose viper	1	Poisonous	1	Saw scaled viper	0	Poisonous	1	I dont know	0	Poisonous	1	Green pit viper	1	Poisonous	1	common krait	0
45508.305064687505	29	6	15. මඩකලපුව	Vaharai	No	No	No	No	No	Yes	Yes	I dont know	0	I dont know	0	Python	1	Poisonous	0	Srilankan krait	1	Poisonous	1	humped nose viper	0	Poisonous	1	Cobra	1	Poisonous	1	Saw scaled viper	0	Poisonous	1	Russell's viper	1	Poisonous	1	Saw scaled viper	1	Poisonous	1	Green pit viper	1	Poisonous	1	Sea snake	1
45508.363020081015	36	අවුරුදු 9	15. මඩකලපුව	චෙන්කලඩි	No	No	No	No	No	Yes	Yes	Srilankan krait	0	Poisonous	0	Python	1	non poisonous	1	Srilankan krait	1	Poisonous	1	common krait	1	Poisonous	1	Cobra	1	Poisonous	1	Russell's viper	0	Poisonous	1	Saw scaled viper	0	Poisonous	1	humped nose viper	0	Poisonous	1	I dont know	0	I dont know	0	Srilankan krait	0
45508.392785567128	37	9	15. මඩකලපුව	Paddipalai	No	No	No	No	No	Yes	Yes	I dont know	0	Poisonous	0	Python	1	Poisonous	0	Srilankan krait	1	Poisonous	1	I dont know	0	Poisonous	1	Cobra	1	Poisonous	1	Russell's viper	0	Poisonous	1	Python	0	Poisonous	1	I dont know	0	Poisonous	1	Green pit viper	1	Poisonous	1	I dont know	0
45510.125648125002	28	1	4. මහනුවර	ගලහ	No	No	No	No	No	Yes	Yes	Srilankan krait	0	Poisonous	0	Python	1	non poisonous	1	common krait	0	Poisonous	1	humped nose viper	0	Poisonous	1	Cobra	1	Poisonous	1	Russell's viper	0	Poisonous	1	Saw scaled viper	0	Poisonous	1	I dont know	0	I dont know	0	Green pit viper	1	Poisonous	1	I dont know	0
45510.346302442129	40	9	15. මඩකලපුව	Vellavely	No	No	No	No	No	Yes	Yes	I dont know	0	Poisonous	0	Python	1	Poisonous	0	Srilankan krait	1	Poisonous	1	I dont know	0	Poisonous	1	Cobra	1	Poisonous	1	Russell's viper	0	Poisonous	1	Saw scaled viper	0	Poisonous	1	Russell's viper	0	Poisonous	1	Green pit viper	1	Poisonous	1	Sea snake	1
45516.460570081021	36y	9y	17. ත්‍රිකුණාමලය	Moh kanthale	No	No	Yes	No	No	Yes	Yes	I dont know	0	I dont know	0	Python	1	non poisonous	1	Srilankan krait	1	Poisonous	1	common krait	1	Poisonous	1	Cobra	1	Poisonous	1	Saw scaled viper	0	Poisonous	1	Russell's viper	1	Poisonous	1	I dont know	0	I dont know	0	Green pit viper	1	Poisonous	1	I dont know	0
45517.343861655092	39	9	17. ත්‍රිකුණාමලය	Seruwila	No	No	Yes	Yes	No	Yes	Yes	Rat snake	1	non poisonous	1	Python	1	Poisonous	0	I dont know	0	I dont know	0	I dont know	0	I dont know	0	Cobra	1	Poisonous	1	Saw scaled viper	0	Poisonous	1	Russell's viper	1	Poisonous	1	I dont know	0	I dont know	0	Green pit viper	1	I dont know	0	I dont know	0
45517.370860949071	40	18	17. ත්‍රිකුණාමලය	Seruwila	No	No	No	No	No	Yes	Yes	humped nose viper	0	Poisonous	0	Python	1	non poisonous	1	Srilankan krait	1	Poisonous	1	humped nose viper	0	Poisonous	1	Cobra	1	Poisonous	1	Russell's viper	0	Poisonous	1	Saw scaled viper	0	Poisonous	1	Green pit viper	0	Poisonous	1	Rat snake	0	non poisonous	0	I dont know	0
45517.385103703702	52	25	17. ත්‍රිකුණාමලය	Seruwila	No	No	No	No	No	Yes	Yes	Srilankan krait	0	Poisonous	0	Python	1	Poisonous	0	humped nose viper	0	Poisonous	1	humped nose viper	0	Poisonous	1	Cobra	1	Poisonous	1	Russell's viper	0	Poisonous	1	Saw scaled viper	0	Poisonous	1	Green pit viper	0	Poisonous	1	Rat snake	0	non poisonous	0	Sea snake	1
45517.446816041665	31	6	17. ත්‍රිකුණාමලය	Eachchilampaththu	No	No	No	No	No	Yes	Yes	Sea snake	0	Poisonous	0	Python	1	non poisonous	1	common krait	0	Poisonous	1	Srilankan krait	0	Poisonous	1	Cobra	1	Poisonous	1	Saw scaled viper	0	Poisonous	1	Russell's viper	1	Poisonous	1	humped nose viper	0	Poisonous	1	Green pit viper	1	Poisonous	1	I dont know	0
45518.58307523148	අවුරුදු 29	අවුරුදු 3	9. හම්බන්තොට	හම්බන්තොට	No	No	No	No	No	Yes	Yes	I dont know	0	I dont know	0	Python	1	Poisonous	0	Srilankan krait	1	Poisonous	1	common krait	1	Poisonous	1	Cobra	1	Poisonous	1	humped nose viper	1	Poisonous	1	Russell's viper	1	Poisonous	1	Saw scaled viper	1	Poisonous	1	Green pit viper	1	Poisonous	1	I dont know	0
45518.58318908565	29y	03y	9. හම්බන්තොට	හම්බන්තොට	No	No	No	No	No	Yes	Yes	I dont know	0	I dont know	0	Python	1	Poisonous	0	Srilankan krait	1	Poisonous	1	common krait	1	Poisonous	1	Cobra	1	Poisonous	1	humped nose viper	1	Poisonous	1	Russell's viper	1	Poisonous	1	Saw scaled viper	1	Poisonous	1	Green pit viper	1	Poisonous	1	I dont know	0
45518.620317210647	29	3	9. හම්බන්තොට	තිස්සමහාරාමය	No	No	No	No	No	Yes	Yes	Srilankan krait	0	Poisonous	0	Python	1	non poisonous	1	common krait	0	Poisonous	1	common krait	1	Poisonous	1	Cobra	1	Poisonous	1	humped nose viper	1	Poisonous	1	Russell's viper	1	Poisonous	1	Saw scaled viper	1	Poisonous	1	Green pit viper	1	non poisonous	0	Sea snake	1
45518.638397673611	31	3	9. හම්බන්තොට	Hambantota	No	No	No	No	No	Yes	Yes	Srilankan krait	0	Poisonous	0	Russell's viper	0	Poisonous	0	common krait	0	Poisonous	1	Srilankan krait	0	Poisonous	1	Cobra	1	Poisonous	1	Saw scaled viper	0	Poisonous	1	Russell's viper	1	Poisonous	1	Sea snake	0	Poisonous	1	Green pit viper	1	non poisonous	0	humped nose viper	0
45518.703219317133	අවුරුදු 42	අවු: 17	9. හම්බන්තොට	තිස්සමහාරාම	No	No	Yes	No	No	Yes	Yes	I dont know	0	Poisonous	0	Python	1	non poisonous	1	common krait	0	Poisonous	1	Srilankan krait	0	Poisonous	1	Cobra	1	Poisonous	1	Russell's viper	0	Poisonous	1	Saw scaled viper	0	Poisonous	1	Saw scaled viper	1	Poisonous	1	Green pit viper	1	Poisonous	1	I dont know	0
45518.711187858797	අවුරුදු 33	අවුරුදු 7	9. හම්බන්තොට	වලස්මුල්ල	No	No	No	No	No	Yes	Yes	Srilankan krait	0	Poisonous	0	Python	1	non poisonous	1	common krait	0	Poisonous	1	Srilankan krait	0	Poisonous	1	Cobra	1	Poisonous	1	humped nose viper	1	Poisonous	1	Russell's viper	1	Poisonous	1	Saw scaled viper	1	Poisonous	1	Green pit viper	1	Poisonous	1	Sea snake	1
45519.168398958333	43	17	9. හම්බන්තොට	Tangalle	No	No	No	No	No	Yes	Yes	Rat snake	1	non poisonous	1	Python	1	non poisonous	1	common krait	0	Poisonous	1	Srilankan krait	0	Poisonous	1	Cobra	1	Poisonous	1	humped nose viper	1	Poisonous	1	Russell's viper	1	Poisonous	1	Green pit viper	0	Poisonous	1	Green pit viper	1	Poisonous	1	Sea snake	1
45519.17855971065	59	33	9. හම්බන්තොට	තිස්සමහාරාම	No	No	No	No	No	Yes	Yes	Rat snake	1	non poisonous	1	Python	1	non poisonous	1	Srilankan krait	1	Poisonous	1	common krait	1	Poisonous	1	Cobra	1	Poisonous	1	humped nose viper	1	Poisonous	1	Russell's viper	1	Poisonous	1	Saw scaled viper	1	Poisonous	1	Green pit viper	1	Poisonous	1	I dont know	0
45519.300772731483	56	26	9. හම්බන්තොට	Walasmulla	No	No	No	No	No	Yes	Yes	common krait	0	Poisonous	0	Russell's viper	0	Poisonous	0	Srilankan krait	1	Poisonous	1	I dont know	0	I dont know	0	Cobra	1	Poisonous	1	humped nose viper	1	Poisonous	1	Saw scaled viper	0	Poisonous	1	I dont know	0	I dont know	0	Green pit viper	1	non poisonous	0	I dont know	0
45519.695786226854	අවුරුදු 42	අවුරුදු 17	9. හම්බන්තොට	තිස්සමහාරාම	No	No	Yes	No	No	Yes	Yes	Srilankan krait	0	Poisonous	0	Python	1	non poisonous	1	common krait	0	Poisonous	1	Srilankan krait	0	Poisonous	1	Cobra	1	Poisonous	1	Russell's viper	0	Poisonous	1	Saw scaled viper	0	Poisonous	1	Saw scaled viper	1	Poisonous	1	Green pit viper	1	Poisonous	1	I dont know	0
45520.253410798614	41	18	9. හම්බන්තොට	තිස්සමහාරාම	No	No	No	No	No	Yes	Yes	Rat snake	1	non poisonous	1	Python	1	non poisonous	1	Srilankan krait	1	Poisonous	1	Srilankan krait	0	Poisonous	1	Cobra	1	Poisonous	1	Russell's viper	0	Poisonous	1	Russell's viper	1	Poisonous	1	Russell's viper	0	Poisonous	1	Green pit viper	1	non poisonous	0	I dont know	0
45520.28378813657	60	32	9. හම්බන්තොට	Walasmulle	No	No	No	No	No	Yes	Yes	Sea snake	0	I dont know	0	Python	1	non poisonous	1	common krait	0	Poisonous	1	Srilankan krait	0	Poisonous	1	Cobra	1	Poisonous	1	humped nose viper	1	Poisonous	1	Russell's viper	1	Poisonous	1	Saw scaled viper	1	Poisonous	1	Green pit viper	1	non poisonous	0	I dont know	0
45520.291897118055	60	32	9. හම්බන්තොට	Walasmulla	No	No	No	No	No	No	Yes	Sea snake	0	I dont know	0	Python	1	non poisonous	1	common krait	0	Poisonous	1	Srilankan krait	0	Poisonous	1	Cobra	1	Poisonous	1	Green pit viper	0	Poisonous	1	Russell's viper	1	Poisonous	1	Saw scaled viper	1	Poisonous	1	Green pit viper	1	non poisonous	0	I dont know	0
45524.32723653935	31	6	5. මාතලේ	Ambangangakoralaya	No	No	Yes	Yes	No	Yes	Yes	humped nose viper	0	Poisonous	0	Python	1	non poisonous	1	Srilankan krait	1	Poisonous	1	common krait	1	Poisonous	1	Cobra	1	Poisonous	1	Saw scaled viper	0	Poisonous	1	Saw scaled viper	0	Poisonous	1	Russell's viper	0	Poisonous	1	Green pit viper	1	Poisonous	1	I dont know	0
45524.354652650465	57 y	25 y	5. මාතලේ	Matale	No	No	No	No	No	Yes	Yes	I dont know	0	Poisonous	0	humped nose viper	0	Poisonous	0	Srilankan krait	1	Poisonous	1	I dont know	0	Poisonous	1	Cobra	1	Poisonous	1	Russell's viper	0	Poisonous	1	Python	0	Poisonous	1	Saw scaled viper	1	Poisonous	1	Green pit viper	1	Poisonous	1	Sea snake	1
45524.355113703699	42	12y	5. මාතලේ	මාතලේ	No	No	No	No	No	Yes	Yes	I dont know	0	I dont know	0	humped nose viper	0	Poisonous	0	Srilankan krait	1	Poisonous	1	I dont know	0	Poisonous	1	Cobra	1	Poisonous	1	Russell's viper	0	Poisonous	1	Python	0	Poisonous	1	Saw scaled viper	1	Poisonous	1	Green pit viper	1	Poisonous	1	Sea snake	1
45524.494248692128	40	12	5. මාතලේ	දඹුල්ල	No	No	No	No	No	Yes	Yes	I dont know	0	I dont know	0	Python	1	non poisonous	1	common krait	0	Poisonous	1	Srilankan krait	0	Poisonous	1	Cobra	1	Poisonous	1	Saw scaled viper	0	Poisonous	1	Russell's viper	1	Poisonous	1	Saw scaled viper	1	Poisonous	1	Green pit viper	1	Poisonous	1	I dont know	0
45524.580520509262	29	4	5. මාතලේ	Abangagakoralaya	No	No	No	No	No	Yes	Yes	Srilankan krait	0	Poisonous	0	Python	1	Poisonous	0	Russell's viper	0	Poisonous	1	common krait	1	Poisonous	1	Cobra	1	Poisonous	1	I dont know	0	Poisonous	1	Python	0	Poisonous	1	Green pit viper	0	Poisonous	1	Sea snake	0	Poisonous	1	Srilankan krait	0
45524.582187002314	36 y	9y	17. ත්‍රිකුණාමලය	Muthur	No	No	No	No	No	Yes	Yes	I dont know	0	I dont know	0	Python	1	non poisonous	1	common krait	0	Poisonous	1	Srilankan krait	0	Poisonous	1	Cobra	1	Poisonous	1	Saw scaled viper	0	Poisonous	1	Saw scaled viper	0	Poisonous	1	Russell's viper	0	Poisonous	1	Russell's viper	0	non poisonous	0	Sea snake	1
45524.61216336806	42	18	5. මාතලේ	Dambulla	No	No	No	No	No	Yes	Yes	Rat snake	1	non poisonous	1	Python	1	non poisonous	1	Srilankan krait	1	Poisonous	1	common krait	1	Poisonous	1	Cobra	1	Poisonous	1	humped nose viper	1	Poisonous	1	Saw scaled viper	0	Poisonous	1	Russell's viper	0	Poisonous	1	Green pit viper	1	Poisonous	1	Sea snake	1
45524.679439675921	අවු: 43	අවු: 17	5. මාතලේ	අඹන්ඟගකෝරලේ	No	No	No	No	No	Yes	Yes	I dont know	0	Poisonous	0	Python	1	non poisonous	1	common krait	0	Poisonous	1	Srilankan krait	0	Poisonous	1	Cobra	1	Poisonous	1	Russell's viper	0	Poisonous	1	humped nose viper	0	Poisonous	1	Saw scaled viper	1	Poisonous	1	Green pit viper	1	Poisonous	1	I dont know	0
45524.734538576391	37	12	17. ත්‍රිකුණාමලය	Eachchalampattu	No	No	No	No	No	Yes	Yes	Srilankan krait	0	Poisonous	0	Python	1	non poisonous	1	Srilankan krait	1	Poisonous	1	common krait	1	Poisonous	1	Cobra	1	Poisonous	1	Saw scaled viper	0	Poisonous	1	Russell's viper	1	Poisonous	1	Saw scaled viper	1	Poisonous	1	Green pit viper	1	non poisonous	0	I dont know	0
45524.944238692129	34	9	17. ත්‍රිකුණාමලය	Eachchalampaththu	No	No	No	No	No	Yes	Yes	Srilankan krait	0	Poisonous	0	Python	1	non poisonous	1	Russell's viper	0	Poisonous	1	Green pit viper	0	Poisonous	1	Cobra	1	Poisonous	1	I dont know	0	I dont know	0	Russell's viper	1	Poisonous	1	I dont know	0	I dont know	0	I dont know	0	I dont know	0	I dont know	0
45525.696428344905	අවුරුදු 48	අවුරුදු 25	17. ත්‍රිකුණාමලය	තඹලගමුව	No	No	No	No	No	Yes	Yes	I dont know	0	I dont know	0	Python	1	non poisonous	1	common krait	0	Poisonous	1	Srilankan krait	0	Poisonous	1	Cobra	1	Poisonous	1	Russell's viper	0	Poisonous	1	Saw scaled viper	0	Poisonous	1	Green pit viper	0	Poisonous	1	humped nose viper	0	Poisonous	1	Sea snake	1
45531.398229849539	37	12	5. මාතලේ	Pallepola	No	No	No	No	No	Yes	Yes	Srilankan krait	0	Poisonous	0	Russell's viper	0	Poisonous	0	Srilankan krait	1	Poisonous	1	I dont know	0	I dont know	0	Cobra	1	Poisonous	1	Saw scaled viper	0	Poisonous	1	Python	0	non poisonous	0	common krait	0	Poisonous	1	Green pit viper	1	Poisonous	1	I dont know	0
45531.421788414351	39	11	5. මාතලේ	උකුවෙල	No	No	No	No	No	Yes	Yes	Srilankan krait	0	Poisonous	0	Russell's viper	0	Poisonous	0	common krait	0	Poisonous	1	common krait	1	Poisonous	1	Cobra	1	Poisonous	1	Saw scaled viper	0	Poisonous	1	Russell's viper	1	Poisonous	1	Saw scaled viper	1	Poisonous	1	Green pit viper	1	Poisonous	1	I dont know	0
45533.088862187498	42	17	7. ගාල්ල	වැලිවිටිය-දිවිතුර	No	No	No	No	No	Yes	Yes	Rat snake	1	non poisonous	1	Russell's viper	0	non poisonous	1	Srilankan krait	1	Poisonous	1	common krait	1	non poisonous	0	Cobra	1	Poisonous	1	Saw scaled viper	0	non poisonous	0	Russell's viper	1	non poisonous	0	I dont know	0	non poisonous	0	Green pit viper	1	non poisonous	0	Sea snake	1
45533.51962313657	55	26	5. මාතලේ	නාඋල	No	No	No	No	No	Yes	Yes	I dont know	0	I dont know	0	Saw scaled viper	0	non poisonous	1	Srilankan krait	1	Poisonous	1	common krait	1	Poisonous	1	Cobra	1	Poisonous	1	humped nose viper	1	Poisonous	1	Python	0	non poisonous	0	Saw scaled viper	1	Poisonous	1	Green pit viper	1	non poisonous	0	Sea snake	1
45541.360796643523	36	10	7. ගාල්ල		No	No	No	No	No	Yes	Yes	I dont know	0	I dont know	0	Python	1	Poisonous	0	Srilankan krait	1	Poisonous	1	I dont know	0	I dont know	0	Cobra	1	Poisonous	1	Russell's viper	0	Poisonous	1	I dont know	0	I dont know	0	I dont know	0	Poisonous	1	I dont know	0	Poisonous	1	I dont know	0
45541.364345983791	36	10	7. ගාල්ල	කරන්දෙණිය	No	No	No	No	No	Yes	Yes	Rat snake	1	non poisonous	1	Python	1	Poisonous	0	humped nose viper	0	I dont know	0	I dont know	0	I dont know	0	Cobra	1	Poisonous	1	Python	0	Poisonous	1	Saw scaled viper	0	Poisonous	1	I dont know	0	I dont know	0	Green pit viper	1	non poisonous	0	I dont know	0
45541.39211666667	අවුරුදු 36	අවුරුදු 10යි	7. ගාල්ල	කරන්දෙණිය	No	No	No	No	No	Yes	Yes	Rat snake	1	non poisonous	1	Russell's viper	0	Poisonous	0	Srilankan krait	1	non poisonous	0	humped nose viper	0	Poisonous	1	Cobra	1	Poisonous	1	Python	0	Poisonous	1	Russell's viper	1	Poisonous	1	I dont know	0	I dont know	0	Green pit viper	1	non poisonous	0	I dont know	0
45541.40520778935	44	16	7. ගාල්ල	moh office karandeniya	No	No	No	No	No	Yes	Yes	Rat snake	1	non poisonous	1	Green pit viper	0	Poisonous	0	Srilankan krait	1	Poisonous	1	common krait	1	Poisonous	1	Cobra	1	Poisonous	1	Russell's viper	0	Poisonous	1	Saw scaled viper	0	Poisonous	1	I dont know	0	I dont know	0	I dont know	0	I dont know	0	I dont know	0
45560.654061712965	32	9	16. අම්පාර	M O H Ampara	No	No	No	No	No	Yes	Yes	humped nose viper	0	non poisonous	1	Python	1	non poisonous	1	Srilankan krait	1	Poisonous	1	common krait	1	Poisonous	1	Cobra	1	Poisonous	1	Saw scaled viper	0	Poisonous	1	Russell's viper	1	Poisonous	1	Saw scaled viper	1	Poisonous	1	Green pit viper	1	non poisonous	0	Sea snake	1
45571.329211249998	අවුරුදු 35	අවුරුදු 9	16. අම්පාර	padiyathalawa	No	No	No	No	No	Yes	Yes	I dont know	0	I dont know	0	Python	1	non poisonous	1	common krait	0	Poisonous	1	Srilankan krait	0	Poisonous	1	Cobra	1	Poisonous	1	humped nose viper	1	Poisonous	1	Russell's viper	1	Poisonous	1	Saw scaled viper	1	Poisonous	1	Green pit viper	1	Poisonous	1	Sea snake	1
45571.370081087967	47yr	22yr	16. අම්පාර	MOH Office Ampara	No	No	No	No	No	Yes	Yes	Rat snake	1	non poisonous	1	Russell's viper	0	Poisonous	0	Srilankan krait	1	Poisonous	1	common krait	1	Poisonous	1	Cobra	1	Poisonous	1	Green pit viper	0	Poisonous	1	Python	0	Poisonous	1	Saw scaled viper	1	Poisonous	1	Green pit viper	1	Poisonous	1	Russell's viper	0
45571.374202094907	54y	25y	16. අම්පාර	Uhana	No	No	No	No	No	Yes	Yes	Saw scaled viper	0	Poisonous	0	Python	1	Poisonous	0	Srilankan krait	1	Poisonous	1	Russell's viper	0	Poisonous	1	Srilankan krait	0	Poisonous	1	Russell's viper	0	Poisonous	1	Python	0	Poisonous	1	Sea snake	0	Poisonous	1	Green pit viper	1	Poisonous	1	humped nose viper	0
45571.396586840274	35	9	16. අම්පාර	Ampara	No	No	No	No	No	Yes	Yes	Srilankan krait	0	Poisonous	0	Python	1	non poisonous	1	common krait	0	Poisonous	1	common krait	1	Poisonous	1	Cobra	1	Poisonous	1	Saw scaled viper	0	Poisonous	1	Russell's viper	1	Poisonous	1	I dont know	0	I dont know	0	Green pit viper	1	Poisonous	1	I dont know	0
45571.447270497687	31	6	16. අම්පාර	උහන	No	No	No	No	No	Yes	Yes	I dont know	0	Poisonous	0	Python	1	non poisonous	1	common krait	0	Poisonous	1	Srilankan krait	0	Poisonous	1	Cobra	1	Poisonous	1	humped nose viper	1	Poisonous	1	Russell's viper	1	Poisonous	1	Saw scaled viper	1	Poisonous	1	Green pit viper	1	Poisonous	1	I dont know	0
45571.457757592594	45	22	16. අම්පාර	Ampara	No	No	No	No	No	Yes	Yes	Rat snake	1	non poisonous	1	Python	1	non poisonous	1	common krait	0	Poisonous	1	Srilankan krait	0	Poisonous	1	Cobra	1	Poisonous	1	Russell's viper	0	Poisonous	1	Saw scaled viper	0	Poisonous	1	humped nose viper	0	Poisonous	1	Green pit viper	1	Poisonous	1	I dont know	0
45571.494158518515	38	8	16. අම්පාර	පදියතලාව	No	No	No	No	No	Yes	Yes	Rat snake	1	non poisonous	1	Python	1	non poisonous	1	common krait	0	Poisonous	1	Srilankan krait	0	Poisonous	1	Cobra	1	Poisonous	1	humped nose viper	1	Poisonous	1	Russell's viper	1	Poisonous	1	Saw scaled viper	1	Poisonous	1	Green pit viper	1	Poisonous	1	I dont know	0
45571.501403877315	34yrs	9yrs	16. අම්පාර	අම්පාර	No	No	No	No	No	Yes	Yes	Srilankan krait	0	Poisonous	0	Python	1	non poisonous	1	humped nose viper	0	Poisonous	1	common krait	1	Poisonous	1	Cobra	1	Poisonous	1	Russell's viper	0	Poisonous	1	Russell's viper	1	Poisonous	1	Saw scaled viper	1	Poisonous	1	Green pit viper	1	Poisonous	1	I dont know	0
45571.629315833328	37	අවුරුදු 9	16. අම්පාර	පදියතලාව	No	No	No	No	No	Yes	Yes	Srilankan krait	0	Poisonous	0	Python	1	non poisonous	1	common krait	0	Poisonous	1	Srilankan krait	0	Poisonous	1	Cobra	1	Poisonous	1	humped nose viper	1	non poisonous	0	Russell's viper	1	Poisonous	1	I dont know	0	I dont know	0	Green pit viper	1	Poisonous	1	I dont know	0
45571.65446380787	37y	9y	16. අම්පාර	පදියතලාව	No	No	No	No	No	Yes	Yes	Srilankan krait	0	Poisonous	0	Python	1	non poisonous	1	common krait	0	Poisonous	1	common krait	1	Poisonous	1	Cobra	1	Poisonous	1	humped nose viper	1	Poisonous	1	Saw scaled viper	0	Poisonous	1	Russell's viper	0	Poisonous	1	Green pit viper	1	Poisonous	1	Sea snake	1
45571.661270833334	48y	22y	16. අම්පාර	Ampara	No	No	No	No	No	Yes	Yes	I dont know	0	Poisonous	0	Saw scaled viper	0	Poisonous	0	common krait	0	Poisonous	1	I dont know	0	Poisonous	1	Cobra	1	Poisonous	1	Saw scaled viper	0	Poisonous	1	Russell's viper	1	Poisonous	1	I dont know	0	Poisonous	1	humped nose viper	0	Poisonous	1	Sea snake	1
45571.661567604169	53	23	16. අම්පාර	Uhana	No	No	No	No	No	Yes	Yes	I dont know	0	I dont know	0	Python	1	non poisonous	1	humped nose viper	0	Poisonous	1	Srilankan krait	0	Poisonous	1	Cobra	1	Poisonous	1	Russell's viper	0	Poisonous	1	Saw scaled viper	0	Poisonous	1	Saw scaled viper	1	Poisonous	1	Green pit viper	1	Poisonous	1	I dont know	0
45572.14414138889	52	23	16. අම්පාර	උහන	No	No	No	No	No	Yes	Yes	humped nose viper	0	Poisonous	0	Python	1	Poisonous	0	Srilankan krait	1	Poisonous	1	common krait	1	non poisonous	0	Cobra	1	Poisonous	1	Saw scaled viper	0	Poisonous	1	Green pit viper	0	Poisonous	1	Russell's viper	0	Poisonous	1	Green pit viper	1	Poisonous	1	I dont know	0
45572.22117686343	52	24	16. අම්පාර		No	No	No	No	No	Yes	Yes	Srilankan krait	0	Poisonous	0	Python	1	non poisonous	1	common krait	0	Poisonous	1	I dont know	0	I dont know	0	Cobra	1	Poisonous	1	humped nose viper	1	Poisonous	1	Russell's viper	1	Poisonous	1	Saw scaled viper	1	Poisonous	1	Green pit viper	1	Poisonous	1	Sea snake	1
45585.444575960646	29		16. අම්පාර		No	No	No	No	No	Yes	Yes	Rat snake	1	non poisonous	1	Russell's viper	0	Poisonous	0	Srilankan krait	1	Poisonous	1	Sea snake	0	Poisonous	1	Cobra	1	Poisonous	1	Saw scaled viper	0	Poisonous	1	Python	0	non poisonous	0	humped nose viper	0	Poisonous	1	Green pit viper	1	Poisonous	1	I dont know	0
45687.265378356482	30	6	20. අනුරාධපුරය	කැබිතිගොල්ලෑව	No	No	No	No	No	Yes	Yes	Rat snake	1	non poisonous	1	Python	1	non poisonous	1	common krait	0	Poisonous	1	Srilankan krait	0	Poisonous	1	Cobra	1	Poisonous	1	humped nose viper	1	Poisonous	1	Russell's viper	1	Poisonous	1	Saw scaled viper	1	Poisonous	1	Green pit viper	1	Poisonous	1	Sea snake	1
45687.265748506943	52	26	20. අනුරාධපුරය	නොච්චියාගම	No	No	No	No	No	Yes	Yes	Rat snake	1	non poisonous	1	Python	1	non poisonous	1	Srilankan krait	1	Poisonous	1	common krait	1	Poisonous	1	Cobra	1	Poisonous	1	humped nose viper	1	Poisonous	1	Russell's viper	1	Poisonous	1	Saw scaled viper	1	Poisonous	1	Green pit viper	1	non poisonous	0	Sea snake	1
45687.281789895831	30	6	20. අනුරාධපුරය	Horowpothana	No	No	No	No	No	Yes	Yes	I dont know	0	I dont know	0	Python	1	Poisonous	0	Cobra	0	Poisonous	1	Green pit viper	0	Poisonous	1	Cobra	1	Poisonous	1	common krait	0	Poisonous	1	Russell's viper	1	Poisonous	1	Russell's viper	0	Poisonous	1	I dont know	0	Poisonous	1	I dont know	0
45687.291466689814	29	3	20. අනුරාධපුරය	palugaswewa	No	No	No	No	No	Yes	Yes	Srilankan krait	0	Poisonous	0	Python	1	non poisonous	1	common krait	0	Poisonous	1	common krait	1	Poisonous	1	Cobra	1	Poisonous	1	humped nose viper	1	Poisonous	1	Russell's viper	1	Poisonous	1	Saw scaled viper	1	Poisonous	1	Green pit viper	1	Poisonous	1	Sea snake	1
45687.291519525461	30	5	20. අනුරාධපුරය	පලුගස්වැව	No	No	No	No	No	Yes	Yes	Srilankan krait	0	Poisonous	0	Python	1	non poisonous	1	common krait	0	Poisonous	1	Srilankan krait	0	Poisonous	1	Cobra	1	Poisonous	1	humped nose viper	1	Poisonous	1	Russell's viper	1	Poisonous	1	Saw scaled viper	1	Poisonous	1	Green pit viper	1	Poisonous	1	I dont know	0
45687.291745543982	35	10	20. අනුරාධපුරය	පලුගස්වැව	No	No	No	No	No	Yes	Yes	Srilankan krait	0	Poisonous	0	Python	1	non poisonous	1	common krait	0	Poisonous	1	common krait	1	Poisonous	1	Cobra	1	Poisonous	1	humped nose viper	1	Poisonous	1	Saw scaled viper	0	Poisonous	1	Russell's viper	0	Poisonous	1	Green pit viper	1	Poisonous	1	I dont know	0
45687.29607650463	31	6	20. අනුරාධපුරය	Palagala	No	No	No	No	No	Yes	Yes	I dont know	0	I dont know	0	Python	1	non poisonous	1	Srilankan krait	1	Poisonous	1	Srilankan krait	0	Poisonous	1	Cobra	1	Poisonous	1	humped nose viper	1	Poisonous	1	Green pit viper	0	Poisonous	1	Saw scaled viper	1	I dont know	0	I dont know	0	I dont know	0	common krait	0
45687.302894363427	38	11	20. අනුරාධපුරය	Kebithigollwewe	No	No	No	No	No	Yes	Yes	Srilankan krait	0	Poisonous	0	Python	1	non poisonous	1	common krait	0	Poisonous	1	Srilankan krait	0	Poisonous	1	Cobra	1	Poisonous	1	humped nose viper	1	Poisonous	1	Russell's viper	1	Poisonous	1	Saw scaled viper	1	Poisonous	1	Green pit viper	1	Poisonous	1	Sea snake	1
45687.310531365743	30	6	20. අනුරාධපුරය	තෙල්හිරියාව	No	No	No	No	No	Yes	Yes	Srilankan krait	0	Poisonous	0	Python	1	non poisonous	1	common krait	0	Poisonous	1	Srilankan krait	0	Poisonous	1	Cobra	1	Poisonous	1	Russell's viper	0	Poisonous	1	Russell's viper	1	Poisonous	1	Saw scaled viper	1	Poisonous	1	Green pit viper	1	Poisonous	1	Sea snake	1
45687.319454039352	41	12	20. අනුරාධපුරය	NPE	No	No	No	No	No	Yes	Yes	humped nose viper	0	Poisonous	0	Python	1	Poisonous	0	Srilankan krait	1	Poisonous	1	I dont know	0	I dont know	0	Cobra	1	Poisonous	1	Russell's viper	0	Poisonous	1	Saw scaled viper	0	Poisonous	1	I dont know	0	I dont know	0	Green pit viper	1	non poisonous	0	common krait	0
45687.324859826389	38	12	20. අනුරාධපුරය	Nochchiyagama	No	No	No	No	No	Yes	Yes	Rat snake	1	non poisonous	1	Python	1	Poisonous	0	Srilankan krait	1	Poisonous	1	common krait	1	Poisonous	1	Cobra	1	Poisonous	1	Russell's viper	0	Poisonous	1	Russell's viper	1	Poisonous	1	Saw scaled viper	1	Poisonous	1	Green pit viper	1	Poisonous	1	Sea snake	1
45687.326005092589	41years	12years	20. අනුරාධපුරය	Thambuththegama	No	No	No	No	No	Yes	Yes	humped nose viper	0	Poisonous	0	Russell's viper	0	Poisonous	0	Cobra	0	Poisonous	1	Srilankan krait	0	Poisonous	1	Cobra	1	Poisonous	1	Russell's viper	0	Poisonous	1	Russell's viper	1	Poisonous	1	Russell's viper	0	Poisonous	1	Green pit viper	1	non poisonous	0	Sea snake	1
45687.349918796295	30	5	20. අනුරාධපුරය	Thirappane	No	No	No	No	No	Yes	Yes	Rat snake	1	non poisonous	1	Python	1	non poisonous	1	Srilankan krait	1	Poisonous	1	common krait	1	Poisonous	1	Cobra	1	Poisonous	1	humped nose viper	1	Poisonous	1	Russell's viper	1	Poisonous	1	Saw scaled viper	1	Poisonous	1	Green pit viper	1	Poisonous	1	Sea snake	1
45687.40350108796	අවුරුදු 55	අවුරුදු 29	20. අනුරාධපුරය	තඹුත්තේගම	No	No	No	No	No	Yes	Yes	Rat snake	1	non poisonous	1	Russell's viper	0	Poisonous	0	common krait	0	Poisonous	1	Srilankan krait	0	Poisonous	1	Cobra	1	Poisonous	1	humped nose viper	1	Poisonous	1	Python	0	non poisonous	0	Saw scaled viper	1	Poisonous	1	Green pit viper	1	Poisonous	1	Sea snake	1
45687.41015920139	30y	3y	20. අනුරාධපුරය	Thambuttegama	No	No	No	No	No	Yes	Yes	Srilankan krait	0	Poisonous	0	Python	1	non poisonous	1	common krait	0	Poisonous	1	Sea snake	0	Poisonous	1	Cobra	1	Poisonous	1	humped nose viper	1	Poisonous	1	Russell's viper	1	Poisonous	1	Saw scaled viper	1	Poisonous	1	Green pit viper	1	non poisonous	0	I dont know	0
45687.456713298612	30	3	20. අනුරාධපුරය	පලාගල	No	No	No	No	No	Yes	Yes	common krait	0	Poisonous	0	Russell's viper	0	Poisonous	0	Srilankan krait	1	Poisonous	1	Rat snake	0	non poisonous	0	Cobra	1	Poisonous	1	Russell's viper	0	Poisonous	1	Saw scaled viper	0	Poisonous	1	humped nose viper	0	Poisonous	1	Green pit viper	1	non poisonous	0	common krait	0
45687.465812789349	48	23	20. අනුරාධපුරය	කැබිතිගොල්ලෑව	No	No	Yes	No	No	Yes	Yes	Rat snake	1	non poisonous	1	Python	1	non poisonous	1	common krait	0	Poisonous	1	Srilankan krait	0	Poisonous	1	Cobra	1	Poisonous	1	humped nose viper	1	Poisonous	1	Russell's viper	1	Poisonous	1	Saw scaled viper	1	Poisonous	1	Green pit viper	1	Poisonous	1	Sea snake	1
45687.513091875	56	30	20. අනුරාධපුරය	NPE	No	No	No	No	No	Yes	Yes	I dont know	0	I dont know	0	Python	1	non poisonous	1	Srilankan krait	1	Poisonous	1	common krait	1	Poisonous	1	Cobra	1	Poisonous	1	Russell's viper	0	Poisonous	1	Green pit viper	0	Poisonous	1	Russell's viper	0	Poisonous	1	Green pit viper	1	Poisonous	1	common krait	0
45687.516382638889	අවුරුදු 49	අවුරුදු 21	20. අනුරාධපුරය	නැ.නු.ප.	No	No	No	No	No	Yes	Yes	Rat snake	1	non poisonous	1	Python	1	non poisonous	1	Srilankan krait	1	Poisonous	1	I dont know	0	I dont know	0	Cobra	1	Poisonous	1	humped nose viper	1	Poisonous	1	Saw scaled viper	0	Poisonous	1	Green pit viper	0	Poisonous	1	Green pit viper	1	Poisonous	1	Sea snake	1
45687.540531018516	59	32	20. අනුරාධපුරය	නැගෙනහිර නුවරගම් පලාත	No	No	Yes	No	No	Yes	Yes	I dont know	0	I dont know	0	Python	1	non poisonous	1	Srilankan krait	1	Poisonous	1	common krait	1	Poisonous	1	Cobra	1	Poisonous	1	Russell's viper	0	Poisonous	1	Saw scaled viper	0	Poisonous	1	I dont know	0	I dont know	0	Green pit viper	1	I dont know	0	I dont know	0
45687.617165740739	49	23	20. අනුරාධපුරය	නාච්චාදුව	No	No	No	No	No	Yes	Yes	I dont know	0	Poisonous	0	Python	1	non poisonous	1	common krait	0	Poisonous	1	humped nose viper	0	Poisonous	1	Cobra	1	Poisonous	1	Saw scaled viper	0	Poisonous	1	Russell's viper	1	Poisonous	1	humped nose viper	0	Poisonous	1	Green pit viper	1	Poisonous	1	Sea snake	1
45687.644205289354	44	17	20. අනුරාධපුරය	නැගෙනහිරනුවරකම් පළාතසෞඛ්‍ය වෛද්‍යනිලධාරි කාර්යාලය	No	No	Yes	No	No	Yes	Yes	Rat snake	1	non poisonous	1	Saw scaled viper	0	Poisonous	0	Srilankan krait	1	Poisonous	1	common krait	1	Poisonous	1	Cobra	1	Poisonous	1	Russell's viper	0	Poisonous	1	Green pit viper	0	Poisonous	1	Saw scaled viper	1	Poisonous	1	humped nose viper	0	non poisonous	0	I dont know	0
45687.717165856477	42	17	20. අනුරාධපුරය	Nagenahira Nuwaragam Palatha	No	No	No	No	No	Yes	Yes	humped nose viper	0	Poisonous	0	Russell's viper	0	Poisonous	0	common krait	0	Poisonous	1	Srilankan krait	0	Poisonous	1	Cobra	1	Poisonous	1	Sea snake	0	Poisonous	1	Python	0	non poisonous	0	Saw scaled viper	1	Poisonous	1	Green pit viper	1	Poisonous	1	Sea snake	1
45688.190666493058	57	33	20. අනුරාධපුරය	ගල්නෑව	No	No	No	No	No	Yes	Yes	Srilankan krait	0	Poisonous	0	Python	1	non poisonous	1	common krait	0	Poisonous	1	common krait	1	Poisonous	1	Cobra	1	Poisonous	1	humped nose viper	1	Poisonous	1	Russell's viper	1	Poisonous	1	Saw scaled viper	1	Poisonous	1	Green pit viper	1	Poisonous	1	Sea snake	1
45688.510325173615	න52ම	29	20. අනුරාධපුරය	ගල්නෑව	No	No	No	No	No	Yes	Yes	I dont know	0	I dont know	0	Saw scaled viper	0	Poisonous	0	common krait	0	Poisonous	1	Srilankan krait	0	Poisonous	1	Cobra	1	non poisonous	0	humped nose viper	1	Poisonous	1	Russell's viper	1	Poisonous	1	I dont know	0	I dont know	0	Green pit viper	1	non poisonous	0	Sea snake	1
45688.545962280092	30	7	20. අනුරාධපුරය	තඹුත්තේගම	No	No	No	No	No	Yes	Yes	Srilankan krait	0	Poisonous	0	Python	1	non poisonous	1	common krait	0	non poisonous	0	humped nose viper	0	non poisonous	0	Cobra	1	Poisonous	1	Russell's viper	0	Poisonous	1	Green pit viper	0	Poisonous	1	Russell's viper	0	non poisonous	0	Green pit viper	1	non poisonous	0	Sea snake	1
45689.190323159724	A.M.A. අත්තනායක	57	20. අනුරාධපුරය	ගල්නෑව	No	No	No	No	No	Yes	Yes	Srilankan krait	0	Poisonous	0	Python	1	non poisonous	1	common krait	0	Poisonous	1	Srilankan krait	0	Poisonous	1	Cobra	1	Poisonous	1	humped nose viper	1	Poisonous	1	Saw scaled viper	0	Poisonous	1	Saw scaled viper	1	Poisonous	1	Green pit viper	1	Poisonous	1	Sea snake	1
45691.512235335649	42	18	5. මාතලේ	යටවත්ත	No	No	No	No	No	Yes	Yes	Rat snake	1	non poisonous	1	Python	1	Poisonous	0	Srilankan krait	1	Poisonous	1	common krait	1	Poisonous	1	Cobra	1	Poisonous	1	Saw scaled viper	0	Poisonous	1	Russell's viper	1	Poisonous	1	humped nose viper	0	Poisonous	1	Green pit viper	1	Poisonous	1	I dont know	0
45691.705003657407	30	6	5. මාතලේ	ලග්ගල	No	No	No	No	No	Yes	Yes	Rat snake	1	non poisonous	1	Python	1	non poisonous	1	Srilankan krait	1	Poisonous	1	common krait	1	Poisonous	1	Cobra	1	Poisonous	1	humped nose viper	1	Poisonous	1	Russell's viper	1	Poisonous	1	Saw scaled viper	1	Poisonous	1	Green pit viper	1	Poisonous	1	Sea snake	1
45692.253047407408	37	10	5. මාතලේ	යටවත්ත	No	No	No	No	No	Yes	Yes	humped nose viper	0	Poisonous	0	Python	1	non poisonous	1	Srilankan krait	1	Poisonous	1	I dont know	0	I dont know	0	Cobra	1	Poisonous	1	Russell's viper	0	Poisonous	1	Saw scaled viper	0	Poisonous	1	I dont know	0	I dont know	0	Green pit viper	1	Poisonous	1	I dont know	0
45693.611579050921	55	27	5. මාතලේ	කරවිලහේන	No	No	Yes	No	No	Yes	Yes	Rat snake	1	non poisonous	1	Russell's viper	0	Poisonous	0	common krait	0	Poisonous	1	Srilankan krait	0	Poisonous	1	Cobra	1	Poisonous	1	humped nose viper	1	I dont know	0	Saw scaled viper	0	Poisonous	1	Saw scaled viper	1	Poisonous	1	Green pit viper	1	Poisonous	1	Sea snake	1
45693.625941574079	56	27	5. මාතලේ	දඹුල්ල	No	No	No	No	No	Yes	Yes	Srilankan krait	0	Poisonous	0	I dont know	0	non poisonous	1	common krait	0	Poisonous	1	common krait	1	Poisonous	1	Cobra	1	Poisonous	1	humped nose viper	1	Poisonous	1	Russell's viper	1	Poisonous	1	Saw scaled viper	1	Poisonous	1	Green pit viper	1	Poisonous	1	Sea snake	1
45694.135041157409	37	12	5. මාතලේ	Pallepola	No	No	No	No	No	Yes	Yes	Srilankan krait	0	Poisonous	0	Russell's viper	0	Poisonous	0	Srilankan krait	1	Poisonous	1	I dont know	0	Poisonous	1	Cobra	1	Poisonous	1	Saw scaled viper	0	Poisonous	1	Python	0	non poisonous	0	I dont know	0	Poisonous	1	Green pit viper	1	Poisonous	1	I dont know	0
45694.276016203701	37	15	6. නුවරඑළිය	Kotagala	No	No	No	No	No	Yes	Yes	I dont know	0	I dont know	0	Green pit viper	0	Poisonous	0	Srilankan krait	1	Poisonous	1	common krait	1	Poisonous	1	Cobra	1	Poisonous	1	Saw scaled viper	0	Poisonous	1	Russell's viper	1	Poisonous	1	I dont know	0	Poisonous	1	humped nose viper	0	Poisonous	1	I dont know	0
45694.29641087963	57	35	5. මාතලේ	Naula	No	No	No	No	No	Yes	Yes	Srilankan krait	0	Poisonous	0	Russell's viper	0	Poisonous	0	Saw scaled viper	0	Poisonous	1	common krait	1	Poisonous	1	Cobra	1	Poisonous	1	humped nose viper	1	Poisonous	1	Russell's viper	1	Poisonous	1	common krait	0	Poisonous	1	Green pit viper	1	Poisonous	1	Green pit viper	0
45694.491187002313	42	14	6. නුවරඑළිය	Kotagala	No	No	No	No	No	Yes	Yes	Russell's viper	0	Poisonous	0	Python	1	Poisonous	0	I dont know	0	Poisonous	1	I dont know	0	Poisonous	1	Cobra	1	Poisonous	1	Saw scaled viper	0	Poisonous	1	Python	0	Poisonous	1	I dont know	0	Poisonous	1	Green pit viper	1	Poisonous	1	I dont know	0
45695.091081759259	43	13	6. නුවරඑළිය	Ragala	No	No	No	Yes	No	Yes	Yes	Rat snake	1	non poisonous	1	Python	1	non poisonous	1	common krait	0	Poisonous	1	Srilankan krait	0	Poisonous	1	Cobra	1	Poisonous	1	humped nose viper	1	Poisonous	1	Russell's viper	1	Poisonous	1	Saw scaled viper	1	Poisonous	1	Green pit viper	1	Poisonous	1	Sea snake	1
45695.208366458333	40	14	5. මාතලේ	දබුල්ල	No	No	No	No	No	Yes	Yes	Rat snake	1	non poisonous	1	Python	1	Poisonous	0	humped nose viper	0	Poisonous	1	Srilankan krait	0	Poisonous	1	Cobra	1	Poisonous	1	Saw scaled viper	0	Poisonous	1	Russell's viper	1	Poisonous	1	Green pit viper	0	Poisonous	1	Green pit viper	1	Poisonous	1	I dont know	0
45695.209988182869	අවු 41	අවු 18	5. මාතලේ	දඹුල්ල	No	No	No	No	No	Yes	Yes	I dont know	0	Poisonous	0	Russell's viper	0	Poisonous	0	Srilankan krait	1	Poisonous	1	I dont know	0	Poisonous	1	Cobra	1	Poisonous	1	Python	0	Poisonous	1	Python	0	Poisonous	1	common krait	0	Poisonous	1	Green pit viper	1	Poisonous	1	I dont know	0
45695.27979641204	30	8	5. මාතලේ	උකුවෙල	No	No	No	No	No	Yes	Yes	Cobra	0	Poisonous	0	Python	1	non poisonous	1	Srilankan krait	1	Poisonous	1	I dont know	0	Poisonous	1	Cobra	1	Poisonous	1	Saw scaled viper	0	Poisonous	1	Green pit viper	0	Poisonous	1	I dont know	0	Poisonous	1	I dont know	0	Poisonous	1	I dont know	0
45695.354056770833	28	1 1/2	6. නුවරඑළිය	කොටගල	No	No	No	No	No	Yes	Yes	Rat snake	1	I dont know	0	Russell's viper	0	Poisonous	0	Srilankan krait	1	Poisonous	1	Russell's viper	0	Poisonous	1	Cobra	1	Poisonous	1	Green pit viper	0	Poisonous	1	Saw scaled viper	0	Poisonous	1	I dont know	0	I dont know	0	Green pit viper	1	Poisonous	1	Sea snake	1
45695.425144664347	41	17	5. මාතලේ	Dambulla	No	No	No	No	No	Yes	Yes	I dont know	0	Poisonous	0	Srilankan krait	0	Poisonous	0	Saw scaled viper	0	Poisonous	1	common krait	1	Poisonous	1	Cobra	1	Poisonous	1	Russell's viper	0	Poisonous	1	Saw scaled viper	0	Poisonous	1	common krait	0	Poisonous	1	Green pit viper	1	Poisonous	1	Sea snake	1
45696.342617245369	31	5	6. නුවරඑළිය	Ragala	No	No	No	No	No	Yes	Yes	I dont know	0	I dont know	0	Python	1	Poisonous	0	Srilankan krait	1	Poisonous	1	I dont know	0	I dont know	0	Cobra	1	Poisonous	1	Russell's viper	0	Poisonous	1	Saw scaled viper	0	Poisonous	1	Green pit viper	0	Poisonous	1	humped nose viper	0	Poisonous	1	I dont know	0
45696.347219340278	38	14	6. නුවරඑළිය	Ragala	No	No	Yes	No	No	Yes	Yes	Sea snake	0	Poisonous	0	Python	1	Poisonous	0	Green pit viper	0	Poisonous	1	Green pit viper	0	Poisonous	1	Cobra	1	Poisonous	1	Russell's viper	0	Poisonous	1	Saw scaled viper	0	Poisonous	1	Green pit viper	0	Poisonous	1	humped nose viper	0	Poisonous	1	Python	0
45697.14171729167	31	03	6. නුවරඑළිය	Ragala	No	No	No	No	No	Yes	Yes	I dont know	0	I dont know	0	Python	1	Poisonous	0	common krait	0	Poisonous	1	Srilankan krait	0	Poisonous	1	Cobra	1	Poisonous	1	Russell's viper	0	Poisonous	1	Saw scaled viper	0	Poisonous	1	Green pit viper	0	Poisonous	1	I dont know	0	I dont know	0	humped nose viper	0
45697.197828206015	31	5	6. නුවරඑළිය	Nuwaraeliya	No	No	Yes	Yes	No	Yes	Yes	humped nose viper	0	Poisonous	0	Python	1	Poisonous	0	Srilankan krait	1	Poisonous	1	Srilankan krait	0	Poisonous	1	Cobra	1	Poisonous	1	humped nose viper	1	Poisonous	1	Saw scaled viper	0	Poisonous	1	humped nose viper	0	Poisonous	1	Green pit viper	1	Poisonous	1	Sea snake	1
45697.208517314815	30	5	6. නුවරඑළිය	Nuwaraeliya	No	No	Yes	Yes	No	Yes	Yes	Srilankan krait	0	Poisonous	0	Python	1	Poisonous	0	Srilankan krait	1	Poisonous	1	Srilankan krait	0	Poisonous	1	Cobra	1	Poisonous	1	humped nose viper	1	Poisonous	1	Saw scaled viper	0	Poisonous	1	Saw scaled viper	1	Poisonous	1	Green pit viper	1	Poisonous	1	Sea snake	1
45697.284815358798	54	20	6. නුවරඑළිය	නුවර එළිය	No	No	No	No	No	Yes	Yes	humped nose viper	0	Poisonous	0	Python	1	Poisonous	0	Russell's viper	0	Poisonous	1	Saw scaled viper	0	Poisonous	1	Cobra	1	Poisonous	1	common krait	0	Poisonous	1	Python	0	Poisonous	1	Sea snake	0	Poisonous	1	Green pit viper	1	non poisonous	0	Srilankan krait	0
45698.422709606486	31	5	6. නුවරඑළිය	Walapane	No	No	No	No	No	No	Yes	I dont know	0	I dont know	0	Python	1	Poisonous	0	Srilankan krait	1	Poisonous	1	common krait	1	Poisonous	1	Cobra	1	Poisonous	1	Russell's viper	0	Poisonous	1	Saw scaled viper	0	Poisonous	1	humped nose viper	0	Poisonous	1	Green pit viper	1	Poisonous	1	I dont know	0
45698.436126412038	57	30	22. බදුල්ල	වැලිමඩ	No	No	No	No	No	Yes	Yes	Rat snake	1	non poisonous	1	Python	1	non poisonous	1	common krait	0	Poisonous	1	Srilankan krait	0	Poisonous	1	Cobra	1	Poisonous	1	humped nose viper	1	Poisonous	1	Russell's viper	1	Poisonous	1	Saw scaled viper	1	Poisonous	1	Green pit viper	1	Poisonous	1	Sea snake	1
45698.457993275464	42	17	22. බදුල්ල	welimada	No	No	No	No	No	Yes	Yes	Cobra	0	Poisonous	0	Russell's viper	0	Poisonous	0	Srilankan krait	1	Poisonous	1	common krait	1	Poisonous	1	I dont know	0	Poisonous	1	Saw scaled viper	0	Poisonous	1	Python	0	non poisonous	0	Russell's viper	0	Poisonous	1	Green pit viper	1	non poisonous	0	I dont know	0
45698.512765578707	46y	24	22. බදුල්ල	Kandaketiya	No	No	No	No	No	Yes	Yes	Srilankan krait	0	Poisonous	0	Python	1	non poisonous	1	Saw scaled viper	0	Poisonous	1	common krait	1	Poisonous	1	Cobra	1	Poisonous	1	Russell's viper	0	Poisonous	1	Saw scaled viper	0	Poisonous	1	common krait	0	Poisonous	1	Green pit viper	1	non poisonous	0	humped nose viper	0
45698.514669606477	40 y	12	22. බදුල්ල	වැලිමඩ	No	No	Yes	Yes	No	Yes	Yes	Rat snake	1	non poisonous	1	Python	1	non poisonous	1	common krait	0	Poisonous	1	Srilankan krait	0	Poisonous	1	Cobra	1	Poisonous	1	Russell's viper	0	Poisonous	1	Saw scaled viper	0	Poisonous	1	I dont know	0	I dont know	0	Green pit viper	1	I dont know	0	Sea snake	1
45698.525495462964	43	19	22. බදුල්ල	Welimada	No	No	No	No	No	Yes	Yes	Rat snake	1	non poisonous	1	Python	1	non poisonous	1	common krait	0	Poisonous	1	Srilankan krait	0	Poisonous	1	Cobra	1	Poisonous	1	Russell's viper	0	Poisonous	1	Saw scaled viper	0	Poisonous	1	Saw scaled viper	1	Poisonous	1	Green pit viper	1	Poisonous	1	Srilankan krait	0
45698.603646423609	42	18	22. බදුල්ල	වැලිමඩ	No	No	No	No	No	Yes	Yes	Cobra	0	Poisonous	0	Python	1	Poisonous	0	I dont know	0	Poisonous	1	Srilankan krait	0	Poisonous	1	Cobra	1	Poisonous	1	Russell's viper	0	Poisonous	1	Saw scaled viper	0	Poisonous	1	I dont know	0	Poisonous	1	Green pit viper	1	Poisonous	1	I dont know	0
45698.744740428243	54	24	22. බදුල්ල	වැලිමඩ	No	No	No	No	No	Yes	Yes	Rat snake	1	non poisonous	1	Saw scaled viper	0	Poisonous	0	Srilankan krait	1	Poisonous	1	I dont know	0	I dont know	0	Cobra	1	Poisonous	1	Russell's viper	0	Poisonous	1	Python	0	non poisonous	0	common krait	0	Poisonous	1	Green pit viper	1	Poisonous	1	humped nose viper	0
45699.293770138887	33	03	22. බදුල්ල	Passara	No	No	No	No	No	Yes	Yes	Srilankan krait	0	Poisonous	0	Python	1	non poisonous	1	common krait	0	non poisonous	0	Srilankan krait	0	Poisonous	1	Cobra	1	Poisonous	1	humped nose viper	1	Poisonous	1	Russell's viper	1	Poisonous	1	Saw scaled viper	1	Poisonous	1	Green pit viper	1	non poisonous	0	Sea snake	1
45699.293782291672	29	5	22. බදුල්ල	Passara	No	No	No	No	No	Yes	Yes	common krait	0	Poisonous	0	Python	1	non poisonous	1	Srilankan krait	1	Poisonous	1	Srilankan krait	0	Poisonous	1	Cobra	1	Poisonous	1	humped nose viper	1	Poisonous	1	Saw scaled viper	0	Poisonous	1	Russell's viper	0	Poisonous	1	Green pit viper	1	Poisonous	1	Sea snake	1
45699.293784062502	32	03	22. බදුල්ල	පස්සර	No	No	No	No	No	Yes	Yes	Srilankan krait	0	Poisonous	0	Python	1	non poisonous	1	common krait	0	Poisonous	1	humped nose viper	0	Poisonous	1	Cobra	1	Poisonous	1	humped nose viper	1	Poisonous	1	Saw scaled viper	0	Poisonous	1	Russell's viper	0	Poisonous	1	Green pit viper	1	non poisonous	0	I dont know	0
45699.296146249995	අවුරුදු 42	අවුරුදු 18	22. බදුල්ල	පස්සර	No	No	No	No	No	Yes	Yes	I dont know	0	I dont know	0	Python	1	non poisonous	1	common krait	0	Poisonous	1	Srilankan krait	0	Poisonous	1	Cobra	1	Poisonous	1	Russell's viper	0	Poisonous	1	Saw scaled viper	0	Poisonous	1	humped nose viper	0	Poisonous	1	Green pit viper	1	Poisonous	1	Sea snake	1
45699.296598993053	42	17	22. බදුල්ල	Moh passrara	No	No	No	No	No	Yes	Yes	Srilankan krait	0	Poisonous	0	Saw scaled viper	0	Poisonous	0	humped nose viper	0	Poisonous	1	common krait	1	Poisonous	1	Cobra	1	Poisonous	1	Russell's viper	0	Poisonous	1	Saw scaled viper	0	Poisonous	1	I dont know	0	Poisonous	1	Green pit viper	1	Poisonous	1	I dont know	0
45699.330117511578	42	18	22. බදුල්ල	Mahiyanganaya	No	No	No	No	No	Yes	Yes	Rat snake	1	non poisonous	1	Python	1	non poisonous	1	common krait	0	Poisonous	1	Srilankan krait	0	Poisonous	1	Cobra	1	Poisonous	1	humped nose viper	1	Poisonous	1	Russell's viper	1	Poisonous	1	Saw scaled viper	1	Poisonous	1	Green pit viper	1	Poisonous	1	Python	0
45699.376293263893	30	6	23. මොණරාගල	සියබලාන්ඩුව	No	No	Yes	No	No	Yes	Yes	Rat snake	1	non poisonous	1	Python	1	non poisonous	1	common krait	0	Poisonous	1	humped nose viper	0	Poisonous	1	Cobra	1	Poisonous	1	Russell's viper	0	Poisonous	1	humped nose viper	0	Poisonous	1	Saw scaled viper	1	Poisonous	1	Green pit viper	1	non poisonous	0	Sea snake	1
45699.386139467591	37	11	23. මොණරාගල	MOH - Wellawaya	No	No	No	No	No	Yes	Yes	Srilankan krait	0	Poisonous	0	Russell's viper	0	Poisonous	0	common krait	0	Poisonous	1	Srilankan krait	0	Poisonous	1	Cobra	1	Poisonous	1	humped nose viper	1	Poisonous	1	Saw scaled viper	0	Poisonous	1	I dont know	0	I dont know	0	Green pit viper	1	I dont know	0	I dont know	0
45699.389312824074	31	6	23. මොණරාගල	වැල්ලවාය	No	No	No	Yes	No	Yes	Yes	Srilankan krait	0	Poisonous	0	Python	1	non poisonous	1	humped nose viper	0	Poisonous	1	common krait	1	Poisonous	1	Cobra	1	Poisonous	1	Russell's viper	0	Poisonous	1	Saw scaled viper	0	Poisonous	1	Saw scaled viper	1	Poisonous	1	Green pit viper	1	Poisonous	1	Sea snake	1
45699.390028564812	32	4	23. මොණරාගල	Wellawaya	No	No	No	No	No	Yes	Yes	Srilankan krait	0	Poisonous	0	Python	1	non poisonous	1	humped nose viper	0	Poisonous	1	common krait	1	Poisonous	1	Cobra	1	Poisonous	1	Russell's viper	0	Poisonous	1	Saw scaled viper	0	Poisonous	1	Saw scaled viper	1	Poisonous	1	Green pit viper	1	Poisonous	1	Sea snake	1
45699.667671898147	3o	6	22. බදුල්ල	මහියන්ගනය	No	No	Yes	Yes	No	Yes	Yes	Rat snake	1	non poisonous	1	Python	1	non poisonous	1	common krait	0	Poisonous	1	Srilankan krait	0	Poisonous	1	Cobra	1	Poisonous	1	humped nose viper	1	Poisonous	1	Russell's viper	1	Poisonous	1	Saw scaled viper	1	Poisonous	1	Green pit viper	1	non poisonous	0	humped nose viper	0
45699.670046203704	44	21	22. බදුල්ල	ඇල්ල	No	No	No	No	No	Yes	Yes	Rat snake	1	non poisonous	1	Python	1	non poisonous	1	Srilankan krait	1	Poisonous	1	I dont know	0	I dont know	0	Cobra	1	Poisonous	1	Saw scaled viper	0	non poisonous	0	I dont know	0	I dont know	0	I dont know	0	I dont know	0	Green pit viper	1	non poisonous	0	I dont know	0
45699.688792685185	52	අවු 29 මාස 4	22. බදුල්ල	ඇල්ල	No	No	No	No	No	Yes	Yes	Rat snake	1	non poisonous	1	Python	1	Poisonous	0	common krait	0	Poisonous	1	Srilankan krait	0	Poisonous	1	Cobra	1	Poisonous	1	humped nose viper	1	non poisonous	0	Russell's viper	1	Poisonous	1	Saw scaled viper	1	Poisonous	1	Green pit viper	1	Poisonous	1	Sea snake	1
45700.162360543982	42	17	22. බදුල්ල	ඇල්ල	No	No	No	No	No	Yes	Yes	I dont know	0	I dont know	0	Python	1	non poisonous	1	I dont know	0	I dont know	0	I dont know	0	I dont know	0	Cobra	1	Poisonous	1	Saw scaled viper	0	Poisonous	1	Russell's viper	1	Poisonous	1	I dont know	0	I dont know	0	humped nose viper	0	Poisonous	1	Sea snake	1
45701.08160719907	29	3 y 6 m	23. මොණරාගල	Kataragama	No	No	No	No	No	Yes	Yes	I dont know	0	I dont know	0	Python	1	Poisonous	0	humped nose viper	0	Poisonous	1	I dont know	0	I dont know	0	Cobra	1	Poisonous	1	humped nose viper	1	Poisonous	1	Saw scaled viper	0	Poisonous	1	I dont know	0	I dont know	0	Green pit viper	1	Poisonous	1	I dont know	0
45701.147405520838	36	10	23. මොණරාගල	Siyabalanduwa	No	No	No	No	No	Yes	Yes	Srilankan krait	0	Poisonous	0	Russell's viper	0	Poisonous	0	humped nose viper	0	Poisonous	1	I dont know	0	I dont know	0	Cobra	1	Poisonous	1	Russell's viper	0	Poisonous	1	Saw scaled viper	0	Poisonous	1	Python	0	Poisonous	1	humped nose viper	0	non poisonous	0	common krait	0
45702.190440358798	42y	17y	23. මොණරාගල	මැදගම	No	No	No	No	No	Yes	Yes	I dont know	0	I dont know	0	Russell's viper	0	Poisonous	0	Srilankan krait	1	Poisonous	1	common krait	1	Poisonous	1	Cobra	1	Poisonous	1	humped nose viper	1	Poisonous	1	Saw scaled viper	0	Poisonous	1	humped nose viper	0	Poisonous	1	Green pit viper	1	Poisonous	1	I dont know	0
45705.329803032408	36	11	23. මොණරාගල	Madulla	No	No	No	No	No	Yes	Yes	I dont know	0	I dont know	0	Python	1	non poisonous	1	Srilankan krait	1	Poisonous	1	I dont know	0	I dont know	0	Cobra	1	Poisonous	1	humped nose viper	1	non poisonous	0	Russell's viper	1	Poisonous	1	Saw scaled viper	1	Poisonous	1	Green pit viper	1	Poisonous	1	I dont know	0
45705.553363680556	46	17	23. මොණරාගල	MADULLA	No	No	No	No	No	Yes	Yes	Srilankan krait	0	Poisonous	0	Russell's viper	0	Poisonous	0	Python	0	Poisonous	1	humped nose viper	0	Poisonous	1	Cobra	1	Poisonous	1	Python	0	Poisonous	1	Python	0	Poisonous	1	Saw scaled viper	1	Poisonous	1	humped nose viper	0	Poisonous	1	Rat snake	0
45705.636408460647	43	18	23. මොණරාගල	බුත්තල	No	No	No	No	No	Yes	Yes	I dont know	0	Poisonous	0	Python	1	Poisonous	0	humped nose viper	0	Poisonous	1	Russell's viper	0	Poisonous	1	Cobra	1	Poisonous	1	humped nose viper	1	Poisonous	1	Python	0	Poisonous	1	Saw scaled viper	1	Poisonous	1	Green pit viper	1	Poisonous	1	I dont know	0
45705.669031168982	30	3	23. මොණරාගල	Buttala	No	No	No	No	No	Yes	Yes	I dont know	0	I dont know	0	I dont know	0	I dont know	0	Srilankan krait	1	Poisonous	1	I dont know	0	I dont know	0	Cobra	1	Poisonous	1	humped nose viper	1	Poisonous	1	Saw scaled viper	0	Poisonous	1	Green pit viper	0	Poisonous	1	Green pit viper	1	Poisonous	1	I dont know	0
45705.672551990741	31	05	23. මොණරාගල	මඩුල්ල	No	No	No	No	No	Yes	Yes	I dont know	0	I dont know	0	Python	1	non poisonous	1	Srilankan krait	1	Poisonous	1	common krait	1	Poisonous	1	Cobra	1	Poisonous	1	humped nose viper	1	Poisonous	1	Russell's viper	1	Poisonous	1	Saw scaled viper	1	Poisonous	1	Green pit viper	1	Poisonous	1	I dont know	0
45705.701340567131	අවුරුදු 58	34	23. මොණරාගල	බුත්තල	No	No	No	No	No	Yes	Yes	I dont know	0	I dont know	0	Python	1	non poisonous	1	Srilankan krait	1	Poisonous	1	I dont know	0	I dont know	0	Cobra	1	Poisonous	1	humped nose viper	1	Poisonous	1	Russell's viper	1	Poisonous	1	I dont know	0	I dont know	0	Green pit viper	1	Poisonous	1	I dont know	0
45705.711006134261	30	06	23. මොණරාගල	Monaraga	No	No	No	No	No	Yes	Yes	Srilankan krait	0	Poisonous	0	Python	1	Poisonous	0	humped nose viper	0	non poisonous	0	common krait	1	Poisonous	1	Cobra	1	Poisonous	1	Saw scaled viper	0	non poisonous	0	Russell's viper	1	non poisonous	0	Saw scaled viper	1	non poisonous	0	Green pit viper	1	non poisonous	0	Sea snake	1
45705.71770418981	30	06	23. මොණරාගල	Monaragala	No	No	No	No	No	Yes	Yes	Srilankan krait	0	Poisonous	0	Python	1	non poisonous	1	humped nose viper	0	Poisonous	1	common krait	1	non poisonous	0	Cobra	1	Poisonous	1	Saw scaled viper	0	Poisonous	1	Russell's viper	1	non poisonous	0	I dont know	0	Poisonous	1	Green pit viper	1	non poisonous	0	Sea snake	1
45707.252308159717	57y	32y	23. මොණරාගල	Butthala	No	No	No	No	No	Yes	Yes	Srilankan krait	0	Poisonous	0	Russell's viper	0	Poisonous	0	common krait	0	Poisonous	1	common krait	1	Poisonous	1	Cobra	1	Poisonous	1	humped nose viper	1	Poisonous	1	Python	0	non poisonous	0	Russell's viper	0	Poisonous	1	Green pit viper	1	Poisonous	1	Sea snake	1
45707.517751469903	46	17	23. මොණරාගල	Monaragala	No	No	Yes	Yes	No	Yes	Yes	Cobra	0	Poisonous	0	Python	1	non poisonous	1	Srilankan krait	1	Poisonous	1	Srilankan krait	0	Poisonous	1	Cobra	1	Poisonous	1	humped nose viper	1	Poisonous	1	Russell's viper	1	Poisonous	1	Saw scaled viper	1	Poisonous	1	Green pit viper	1	Poisonous	1	I dont know	0
45709.18607207176	37	12	7. ගාල්ල	හික්කඩුව	No	No	No	No	No	Yes	Yes	humped nose viper	0	Poisonous	0	Python	1	non poisonous	1	Srilankan krait	1	Poisonous	1	I dont know	0	I dont know	0	Cobra	1	Poisonous	1	Russell's viper	0	Poisonous	1	Saw scaled viper	0	Poisonous	1	Green pit viper	0	Poisonous	1	Green pit viper	1	Poisonous	1	I dont know	0
45715.536223599542	42	17	7. ගාල්ල	Elpitiya	No	No	No	No	No	Yes	Yes	Srilankan krait	0	Poisonous	0	Python	1	non poisonous	1	I dont know	0	I dont know	0	I dont know	0	I dont know	0	Cobra	1	Poisonous	1	Green pit viper	0	I dont know	0	I dont know	0	I dont know	0	I dont know	0	I dont know	0	I dont know	0	I dont know	0	I dont know	0
45771.458562337968	50	24	7. ගාල්ල	Galle	No	No	No	No	No	Yes	Yes	Cobra	0	Poisonous	0	Python	1	Poisonous	0	common krait	0	Poisonous	1	Srilankan krait	0	Poisonous	1	Cobra	1	Poisonous	1	humped nose viper	1	Poisonous	1	Russell's viper	1	Poisonous	1	Saw scaled viper	1	Poisonous	1	Green pit viper	1	Poisonous	1	Sea snake	1
45771.692664525464	28	03	7. ගාල්ල	ඉමදුව	No	No	No	No	No	Yes	Yes	Srilankan krait	0	Poisonous	0	Python	1	Poisonous	0	Russell's viper	0	Poisonous	1	humped nose viper	0	Poisonous	1	Cobra	1	Poisonous	1	Russell's viper	0	Poisonous	1	Saw scaled viper	0	Poisonous	1	Green pit viper	0	Poisonous	1	I dont know	0	Poisonous	1	Sea snake	1
45771.711881828705	26	මාස 01	7. ගාල්ල	හික්කඩුව	No	No	No	No	No	Yes	Yes	Srilankan krait	0	Poisonous	0	Python	1	non poisonous	1	common krait	0	Poisonous	1	common krait	1	Poisonous	1	Cobra	1	Poisonous	1	Saw scaled viper	0	Poisonous	1	Russell's viper	1	Poisonous	1	I dont know	0	Poisonous	1	Green pit viper	1	Poisonous	1	Sea snake	1
45771.726138437502	46	21	7. ගාල්ල	Bope poddala	No	No	No	Yes	No	Yes	Yes	I dont know	0	I dont know	0	Python	1	non poisonous	1	common krait	0	Poisonous	1	Srilankan krait	0	Poisonous	1	Cobra	1	Poisonous	1	humped nose viper	1	Poisonous	1	Russell's viper	1	Poisonous	1	Green pit viper	0	Poisonous	1	Green pit viper	1	Poisonous	1	Sea snake	1
45772.224180069446	53	27	7. ගාල්ල	Imaduwa	No	No	No	Yes	No	Yes	Yes	Srilankan krait	0	Poisonous	0	humped nose viper	0	Poisonous	0	Srilankan krait	1	Poisonous	1	common krait	1	Poisonous	1	Cobra	1	Poisonous	1	Russell's viper	0	Poisonous	1	Saw scaled viper	0	Poisonous	1	Sea snake	0	Poisonous	1	Green pit viper	1	Poisonous	1	Rat snake	0
45773.433059097224	44	18	7. ගාල්ල	Bope poddala	No	No	No	No	No	Yes	Yes	Saw scaled viper	0	Poisonous	0	Python	1	Poisonous	0	Srilankan krait	1	Poisonous	1	Cobra	0	Poisonous	1	Cobra	1	Poisonous	1	humped nose viper	1	Poisonous	1	Python	0	Poisonous	1	Saw scaled viper	1	Poisonous	1	Green pit viper	1	Poisonous	1	common krait	0
45782.227768379627	32	5	7. ගාල්ල	Balapitiya	No	No	No	No	No	Yes	Yes	Srilankan krait	0	Poisonous	0	Python	1	Poisonous	0	Srilankan krait	1	Poisonous	1	Saw scaled viper	0	Poisonous	1	Cobra	1	Poisonous	1	Russell's viper	0	Poisonous	1	Python	0	Poisonous	1	Saw scaled viper	1	Poisonous	1	Green pit viper	1	Poisonous	1	common krait	0
45792.338145636575	57	25	8. මාතර	මාලිම්බඩ	No	No	No	No	No	Yes	Yes	Srilankan krait	0	Poisonous	0	Python	1	Poisonous	0	Srilankan krait	1	Poisonous	1	I dont know	0	I dont know	0	Cobra	1	Poisonous	1	humped nose viper	1	Poisonous	1	Russell's viper	1	Poisonous	1	I dont know	0	I dont know	0	Green pit viper	1	Poisonous	1	I dont know	0
45792.393296712966	29	6	8. මාතර	Mulatiyana	No	No	No	No	No	Yes	Yes	Srilankan krait	0	Poisonous	0	Python	1	non poisonous	1	Sea snake	0	Poisonous	1	Sea snake	0	Poisonous	1	Cobra	1	Poisonous	1	humped nose viper	1	Poisonous	1	Python	0	non poisonous	0	common krait	0	Poisonous	1	Green pit viper	1	non poisonous	0	Srilankan krait	0
45792.42112741898	44	18	8. මාතර	අකුරැස්ස	No	No	No	No	No	Yes	Yes	Rat snake	1	non poisonous	1	Russell's viper	0	Poisonous	0	Srilankan krait	1	Poisonous	1	humped nose viper	0	Poisonous	1	Cobra	1	Poisonous	1	Russell's viper	0	Poisonous	1	Python	0	Poisonous	1	Saw scaled viper	1	Poisonous	1	Green pit viper	1	Poisonous	1	common krait	0
45792.430704120372	30	7	8. මාතර	මුලටියන	No	No	No	No	No	Yes	Yes	I dont know	0	I dont know	0	Python	1	non poisonous	1	Srilankan krait	1	Poisonous	1	common krait	1	Poisonous	1	Cobra	1	Poisonous	1	humped nose viper	1	Poisonous	1	Russell's viper	1	Poisonous	1	Saw scaled viper	1	Poisonous	1	Green pit viper	1	Poisonous	1	I dont know	0
45792.481798946756	30	4	8. මාතර	මොරවක	No	No	No	Yes	No	Yes	Yes	humped nose viper	0	Poisonous	0	Python	1	Poisonous	0	Srilankan krait	1	Poisonous	1	humped nose viper	0	Poisonous	1	Cobra	1	Poisonous	1	Saw scaled viper	0	Poisonous	1	Python	0	Poisonous	1	I dont know	0	I dont know	0	Green pit viper	1	non poisonous	0	Sea snake	1
45792.544407002315	30	2y	8. මාතර	Thihagoda moh	No	No	No	No	No	Yes	Yes	Rat snake	1	non poisonous	1	Python	1	non poisonous	1	common krait	0	Poisonous	1	Srilankan krait	0	Poisonous	1	Cobra	1	Poisonous	1	humped nose viper	1	Poisonous	1	Russell's viper	1	Poisonous	1	Saw scaled viper	1	Poisonous	1	Green pit viper	1	non poisonous	0	Sea snake	1
45792.702967731486	30yr	7yr	8. මාතර	Morawaka	No	No	No	No	No	Yes	Yes	Cobra	0	Poisonous	0	Python	1	Poisonous	0	Srilankan krait	1	Poisonous	1	humped nose viper	0	Poisonous	1	Cobra	1	Poisonous	1	humped nose viper	1	Poisonous	1	Saw scaled viper	0	Poisonous	1	humped nose viper	0	Poisonous	1	Green pit viper	1	Poisonous	1	common krait	0
45792.721694918982	27	1 month	8. මාතර	Mulatiyana	No	No	No	No	No	Yes	Yes	Cobra	0	Poisonous	0	Green pit viper	0	Poisonous	0	Srilankan krait	1	Poisonous	1	common krait	1	Poisonous	1	Cobra	1	Poisonous	1	Russell's viper	0	Poisonous	1	Saw scaled viper	0	Poisonous	1	Saw scaled viper	1	Poisonous	1	humped nose viper	0	Poisonous	1	I dont know	0
45792.822963750004	30	0	8. මාතර	මුලටියන	No	No	No	No	No	Yes	Yes	Srilankan krait	0	Poisonous	0	humped nose viper	0	Poisonous	0	common krait	0	Poisonous	1	common krait	1	Poisonous	1	Cobra	1	Poisonous	1	humped nose viper	1	Poisonous	1	Russell's viper	1	Poisonous	1	Saw scaled viper	1	Poisonous	1	Green pit viper	1	Poisonous	1	I dont know	0
45794.769065925924	53 y	27	8. මාතර	athuraliya	No	No	No	No	No	Yes	Yes	Rat snake	1	non poisonous	1	Python	1	I dont know	0	common krait	0	Poisonous	1	Srilankan krait	0	Poisonous	1	Cobra	1	Poisonous	1	humped nose viper	1	Poisonous	1	Russell's viper	1	Poisonous	1	Saw scaled viper	1	Poisonous	1	Green pit viper	1	non poisonous	0	Sea snake	1
45798.487962071755	45	17	8. මාතර	Malimbada	No	No	No	No	No	Yes	Yes	Rat snake	1	non poisonous	1	Python	1	non poisonous	1	common krait	0	Poisonous	1	Srilankan krait	0	Poisonous	1	Cobra	1	Poisonous	1	humped nose viper	1	Poisonous	1	Russell's viper	1	Poisonous	1	Saw scaled viper	1	Poisonous	1	Green pit viper	1	Poisonous	1	I dont know	0
45798.507855659722	43	17	8. මාතර	Moh mulatiyana	No	No	No	No	No	Yes	Yes	Rat snake	1	non poisonous	1	Python	1	non poisonous	1	common krait	0	Poisonous	1	Srilankan krait	0	Poisonous	1	Cobra	1	Poisonous	1	humped nose viper	1	Poisonous	1	Russell's viper	1	Poisonous	1	Saw scaled viper	1	Poisonous	1	Green pit viper	1	non poisonous	0	Sea snake	1
45798.519705196755	30	4	8. මාතර	කොටපොල	No	No	No	No	No	Yes	Yes	Srilankan krait	0	Poisonous	0	Python	1	non poisonous	1	humped nose viper	0	Poisonous	1	I dont know	0	I dont know	0	Cobra	1	Poisonous	1	Saw scaled viper	0	Poisonous	1	Green pit viper	0	Poisonous	1	I dont know	0	I dont know	0	I dont know	0	I dont know	0	I dont know	0
45798.535481574072	58	30	8. මාතර	Kirinda puhulwella	No	No	Yes	No	No	Yes	Yes	Saw scaled viper	0	Poisonous	0	Python	1	Poisonous	0	common krait	0	Poisonous	1	I dont know	0	I dont know	0	Cobra	1	Poisonous	1	humped nose viper	1	Poisonous	1	Python	0	Poisonous	1	Saw scaled viper	1	Poisonous	1	Green pit viper	1	non poisonous	0	I dont know	0
45798.548799687502	60	30	8. මාතර	Mulatiyana	No	No	No	No	No	Yes	Yes	Russell's viper	0	Poisonous	0	Python	1	non poisonous	1	Cobra	0	Poisonous	1	Srilankan krait	0	Poisonous	1	Cobra	1	Poisonous	1	humped nose viper	1	Poisonous	1	Russell's viper	1	Poisonous	1	common krait	0	Poisonous	1	Green pit viper	1	non poisonous	0	Green pit viper	0
45798.553213553241	28	මාස 2	9. හම්බන්තොට	අම්බලන්තොට	No	No	Yes	No	No	Yes	Yes	Srilankan krait	0	Poisonous	0	Python	1	Poisonous	0	Srilankan krait	1	Poisonous	1	common krait	1	Poisonous	1	Cobra	1	Poisonous	1	humped nose viper	1	Poisonous	1	Russell's viper	1	Poisonous	1	Saw scaled viper	1	Poisonous	1	Green pit viper	1	non poisonous	0	Sea snake	1
45798.560132546292	32	7	9. හම්බන්තොට	Sooriyawewa	No	No	No	No	No	Yes	Yes	Sea snake	0	Poisonous	0	Python	1	non poisonous	1	common krait	0	Poisonous	1	Srilankan krait	0	Poisonous	1	Cobra	1	Poisonous	1	humped nose viper	1	I dont know	0	Saw scaled viper	0	Poisonous	1	Russell's viper	0	Poisonous	1	Green pit viper	1	non poisonous	0	Sea snake	1
45798.578799918978	59 years3	34	8. මාතර	Malimbada	No	No	Yes	Yes	No	Yes	Yes	Srilankan krait	0	Poisonous	0	Python	1	Poisonous	0	Cobra	0	Poisonous	1	I dont know	0	Poisonous	1	Cobra	1	Poisonous	1	humped nose viper	1	Poisonous	1	Russell's viper	1	Poisonous	1	I dont know	0	Poisonous	1	Green pit viper	1	I dont know	0	I dont know	0
45798.613162719907	32	08	7. ගාල්ල	මුලටියන	No	No	No	No	No	No	Yes	Green pit viper	0	Poisonous	0	Python	1	Poisonous	0	humped nose viper	0	Poisonous	1	I dont know	0	Poisonous	1	Cobra	1	Poisonous	1	Green pit viper	0	Poisonous	1	Russell's viper	1	Poisonous	1	Russell's viper	0	Poisonous	1	humped nose viper	0	Poisonous	1	Sea snake	1
45798.620429780094	28	මාස 2	9. හම්බන්තොට	ලුනුගම්වෙහෙර	No	No	No	No	No	Yes	Yes	Rat snake	1	non poisonous	1	Python	1	non poisonous	1	common krait	0	Poisonous	1	Srilankan krait	0	Poisonous	1	Cobra	1	Poisonous	1	humped nose viper	1	Poisonous	1	Russell's viper	1	Poisonous	1	Saw scaled viper	1	Poisonous	1	Green pit viper	1	non poisonous	0	Sea snake	1
45798.647412314815	29		9. හම්බන්තොට	Ambalantota	No	No	No	No	No	Yes	Yes	I dont know	0	Poisonous	0	Saw scaled viper	0	Poisonous	0	Sea snake	0	Poisonous	1	Srilankan krait	0	Poisonous	1	Cobra	1	Poisonous	1	humped nose viper	1	Poisonous	1	Russell's viper	1	Poisonous	1	Saw scaled viper	1	Poisonous	1	Green pit viper	1	non poisonous	0	I dont know	0
45798.652244780096	27	2	8. මාතර	කිරින්ද පුහුල්වැල්ල	No	No	No	No	No	Yes	Yes	Rat snake	1	Poisonous	0	Python	1	non poisonous	1	Srilankan krait	1	Poisonous	1	common krait	1	Poisonous	1	Cobra	1	Poisonous	1	humped nose viper	1	Poisonous	1	Russell's viper	1	Poisonous	1	Saw scaled viper	1	Poisonous	1	Green pit viper	1	non poisonous	0	Sea snake	1
45798.683331226857	45	17	8. මාතර	Malimbada	No	No	No	No	No	Yes	Yes	I dont know	0	Poisonous	0	Python	1	Poisonous	0	Srilankan krait	1	I dont know	0	Srilankan krait	0	Poisonous	1	Cobra	1	Poisonous	1	humped nose viper	1	Poisonous	1	Russell's viper	1	Poisonous	1	Saw scaled viper	1	Poisonous	1	Green pit viper	1	Poisonous	1	Sea snake	1
45798.696606273152	අවු 31	අවු 6	9. හම්බන්තොට	වීරකැටිය	No	No	No	No	No	Yes	Yes	I dont know	0	Poisonous	0	Python	1	Poisonous	0	Srilankan krait	1	Poisonous	1	Rat snake	0	non poisonous	0	Cobra	1	Poisonous	1	Russell's viper	0	Poisonous	1	Saw scaled viper	0	Poisonous	1	Saw scaled viper	1	Poisonous	1	Green pit viper	1	non poisonous	0	I dont know	0
45798.765113761576	56	30	9. හම්බන්තොට	Thangalle	No	No	No	No	No	Yes	Yes	Srilankan krait	0	Poisonous	0	Python	1	non poisonous	1	common krait	0	Poisonous	1	I dont know	0	I dont know	0	Cobra	1	Poisonous	1	humped nose viper	1	Poisonous	1	Russell's viper	1	Poisonous	1	Russell's viper	0	Poisonous	1	Green pit viper	1	Poisonous	1	I dont know	0
45798.789065069446	50y	26y	8. මාතර	කොටපොල	No	No	Yes	No	No	Yes	Yes	Srilankan krait	0	Poisonous	0	Python	1	non poisonous	1	common krait	0	Poisonous	1	humped nose viper	0	Poisonous	1	Cobra	1	Poisonous	1	Russell's viper	0	Poisonous	1	Saw scaled viper	0	Poisonous	1	Russell's viper	0	Poisonous	1	Green pit viper	1	non poisonous	0	Sea snake	1
45799.067448437505	30	03	9. හම්බන්තොට	ලුණුගම්වෙහෙර	No	No	No	No	No	Yes	Yes	I dont know	0	Poisonous	0	Python	1	non poisonous	1	Srilankan krait	1	Poisonous	1	humped nose viper	0	Poisonous	1	Cobra	1	Poisonous	1	Saw scaled viper	0	Poisonous	1	Russell's viper	1	Poisonous	1	Saw scaled viper	1	Poisonous	1	Green pit viper	1	I dont know	0	Sea snake	1
45799.372482534724	40	13	8. මාතර	MALIMBADA	No	No	No	No	No	Yes	Yes	Srilankan krait	0	Poisonous	0	Python	1	non poisonous	1	common krait	0	Poisonous	1	Srilankan krait	0	Poisonous	1	Cobra	1	Poisonous	1	humped nose viper	1	Poisonous	1	Python	0	non poisonous	0	Saw scaled viper	1	Poisonous	1	Green pit viper	1	non poisonous	0	Sea snake	1
45799.406358993059	60	33	8. මාතර	මාලිම්බඩ	No	No	No	No	No	Yes	Yes	Srilankan krait	0	Poisonous	0	Python	1	Poisonous	0	common krait	0	Poisonous	1	humped nose viper	0	Poisonous	1	Cobra	1	Poisonous	1	Russell's viper	0	Poisonous	1	Russell's viper	1	Poisonous	1	Saw scaled viper	1	Poisonous	1	Green pit viper	1	Poisonous	1	I dont know	0
45800.35664543981	30	4	8. මාතර	Dikwella moh	No	No	No	No	No	Yes	Yes	humped nose viper	0	Poisonous	0	Python	1	Poisonous	0	Srilankan krait	1	Poisonous	1	common krait	1	Poisonous	1	Cobra	1	Poisonous	1	Saw scaled viper	0	Poisonous	1	Saw scaled viper	0	Poisonous	1	Russell's viper	0	Poisonous	1	Green pit viper	1	Poisonous	1	Sea snake	1
45800.379894513884	28	මාස 2	9. හම්බන්තොට	සූරියවැව	No	No	No	No	No	Yes	Yes	Srilankan krait	0	Poisonous	0	Python	1	non poisonous	1	common krait	0	Poisonous	1	Srilankan krait	0	Poisonous	1	Cobra	1	Poisonous	1	humped nose viper	1	Poisonous	1	Russell's viper	1	Poisonous	1	Saw scaled viper	1	Poisonous	1	Green pit viper	1	Poisonous	1	Sea snake	1
45800.379921655098	27y	මාස 2	9. හම්බන්තොට	සූරියවැව	No	No	No	No	No	Yes	Yes	Rat snake	1	non poisonous	1	Python	1	non poisonous	1	Srilankan krait	1	Poisonous	1	common krait	1	Poisonous	1	Cobra	1	Poisonous	1	Russell's viper	0	Poisonous	1	Python	0	non poisonous	0	Saw scaled viper	1	Poisonous	1	Green pit viper	1	Poisonous	1	Sea snake	1
45800.541263831023	31	5	4. මහනුවර	ගගවටකෝරලේ	No	No	No	Yes	No	Yes	Yes	Srilankan krait	0	Poisonous	0	Russell's viper	0	Poisonous	0	common krait	0	Poisonous	1	humped nose viper	0	Poisonous	1	Cobra	1	Poisonous	1	Saw scaled viper	0	Poisonous	1	Russell's viper	1	Poisonous	1	Saw scaled viper	1	Poisonous	1	Green pit viper	1	Poisonous	1	Sea snake	1
45800.612010509256	43	17	8. මාතර	දික්වැල්ල	No	No	No	No	No	Yes	Yes	Cobra	0	Poisonous	0	Python	1	non poisonous	1	Srilankan krait	1	Poisonous	1	humped nose viper	0	Poisonous	1	Cobra	1	Poisonous	1	Saw scaled viper	0	Poisonous	1	Russell's viper	1	Poisonous	1	common krait	0	Poisonous	1	Green pit viper	1	Poisonous	1	humped nose viper	0
45800.685732303245	30	4	4. මහනුවර	හසලක	No	No	No	No	No	Yes	Yes	Rat snake	1	non poisonous	1	Python	1	non poisonous	1	common krait	0	Poisonous	1	Srilankan krait	0	Poisonous	1	Cobra	1	Poisonous	1	Saw scaled viper	0	Poisonous	1	Russell's viper	1	Poisonous	1	Saw scaled viper	1	Poisonous	1	Green pit viper	1	Poisonous	1	I dont know	0
45800.755038298608	30	4	4. මහනුවර	ගඟ ඉහල	No	No	No	No	No	Yes	Yes	humped nose viper	0	Poisonous	0	Python	1	Poisonous	0	Srilankan krait	1	Poisonous	1	common krait	1	Poisonous	1	Cobra	1	Poisonous	1	Saw scaled viper	0	Poisonous	1	Russell's viper	1	Poisonous	1	Green pit viper	0	Poisonous	1	Sea snake	0	Poisonous	1	I dont know	0
45801.309573668987	27	මාස 2	9. හම්බන්තොට	සූරියවැව	No	No	No	No	No	Yes	Yes	Srilankan krait	0	Poisonous	0	Russell's viper	0	Poisonous	0	Cobra	0	Poisonous	1	common krait	1	Poisonous	1	Cobra	1	Poisonous	1	Saw scaled viper	0	Poisonous	1	Python	0	Poisonous	1	Green pit viper	0	Poisonous	1	Green pit viper	1	Poisonous	1	I dont know	0
45801.341631689815	35y	03y	9. හම්බන්තොට	Sooriyawewa	No	No	No	No	No	Yes	Yes	Srilankan krait	0	Poisonous	0	Russell's viper	0	Poisonous	0	common krait	0	Poisonous	1	common krait	1	Poisonous	1	Cobra	1	Poisonous	1	Saw scaled viper	0	Poisonous	1	Python	0	Poisonous	1	humped nose viper	0	Poisonous	1	Green pit viper	1	Poisonous	1	Sea snake	1
45801.456923680555	45Y	18Y	9. හම්බන්තොට	සූරියවැව	No	No	No	No	No	Yes	Yes	Rat snake	1	non poisonous	1	Python	1	Poisonous	0	common krait	0	Poisonous	1	Srilankan krait	0	Poisonous	1	Cobra	1	Poisonous	1	humped nose viper	1	Poisonous	1	Russell's viper	1	Poisonous	1	Saw scaled viper	1	Poisonous	1	Green pit viper	1	non poisonous	0	Sea snake	1
45801.489880289351	54	25	4. මහනුවර	ගලහ	No	No	No	No	No	Yes	Yes	Srilankan krait	0	Poisonous	0	Russell's viper	0	Poisonous	0	common krait	0	Poisonous	1	Srilankan krait	0	Poisonous	1	Cobra	1	Poisonous	1	Python	0	non poisonous	0	Russell's viper	1	Poisonous	1	Saw scaled viper	1	Poisonous	1	Green pit viper	1	Poisonous	1	Sea snake	1
45802.30763116898	64	30	9. හම්බන්තොට	Sooriyawewa	No	No	No	No	No	Yes	Yes	Rat snake	1	non poisonous	1	Python	1	non poisonous	1	common krait	0	Poisonous	1	Srilankan krait	0	Poisonous	1	Cobra	1	Poisonous	1	Saw scaled viper	0	Poisonous	1	Saw scaled viper	0	Poisonous	1	humped nose viper	0	Poisonous	1	Green pit viper	1	non poisonous	0	Sea snake	1
45802.434825659722	45y		8. මාතර	Moh malimbada	No	No	Yes	Yes	No	Yes	Yes	humped nose viper	0	Poisonous	0	Saw scaled viper	0	Poisonous	0	Saw scaled viper	0	Poisonous	1	humped nose viper	0	Poisonous	1	Cobra	1	Poisonous	1	Russell's viper	0	Poisonous	1	humped nose viper	0	Poisonous	1	Srilankan krait	0	Poisonous	1	Green pit viper	1	Poisonous	1	Saw scaled viper	0
45804.280915081021	43	18	9. හම්බන්තොට	තිස්සමහාරාම	No	No	No	No	No	Yes	Yes	Srilankan krait	0	Poisonous	0	Russell's viper	0	Poisonous	0	common krait	0	Poisonous	1	common krait	1	Poisonous	1	Cobra	1	Poisonous	1	humped nose viper	1	Poisonous	1	Russell's viper	1	Poisonous	1	Saw scaled viper	1	Poisonous	1	Green pit viper	1	non poisonous	0	I dont know	0
45805.318986273152	33	මාස 2	9. හම්බන්තොට	Sooriya wewa moh	No	No	No	No	No	Yes	Yes	Rat snake	1	non poisonous	1	Python	1	Poisonous	0	Srilankan krait	1	Poisonous	1	common krait	1	Poisonous	1	Cobra	1	Poisonous	1	humped nose viper	1	Poisonous	1	Saw scaled viper	0	Poisonous	1	Russell's viper	0	Poisonous	1	Green pit viper	1	non poisonous	0	Saw scaled viper	0
45805.393641840274	37	12	4. මහනුවර	Galaha	No	No	No	No	No	Yes	Yes	Srilankan krait	0	Poisonous	0	Saw scaled viper	0	Poisonous	0	I dont know	0	Poisonous	1	I dont know	0	Poisonous	1	Cobra	1	Poisonous	1	Russell's viper	0	Poisonous	1	Green pit viper	0	Poisonous	1	I dont know	0	Poisonous	1	Green pit viper	1	Poisonous	1	common krait	0
45805.735102407409	30	7	4. මහනුවර	Galaha	No	No	No	No	No	Yes	Yes	Rat snake	1	non poisonous	1	Green pit viper	0	Poisonous	0	Srilankan krait	1	Poisonous	1	humped nose viper	0	Poisonous	1	Cobra	1	Poisonous	1	Russell's viper	0	Poisonous	1	Python	0	Poisonous	1	Green pit viper	0	Poisonous	1	I dont know	0	I dont know	0	I dont know	0
45806.095702824074	55	26	4. මහනුවර	පූඡාපිටිය	No	No	No	No	No	Yes	Yes	I dont know	0	I dont know	0	Python	1	non poisonous	1	common krait	0	Poisonous	1	Srilankan krait	0	Poisonous	1	Cobra	1	Poisonous	1	Saw scaled viper	0	Poisonous	1	Russell's viper	1	Poisonous	1	humped nose viper	0	Poisonous	1	Green pit viper	1	I dont know	0	Sea snake	1
45806.148057314815	27	2	4. මහනුවර	ගලහ	No	No	No	No	No	Yes	Yes	Srilankan krait	0	Poisonous	0	Python	1	non poisonous	1	common krait	0	Poisonous	1	Sea snake	0	non poisonous	0	Cobra	1	Poisonous	1	Saw scaled viper	0	Poisonous	1	Russell's viper	1	Poisonous	1	Green pit viper	0	Poisonous	1	Green pit viper	1	Poisonous	1	humped nose viper	0
45806.533415960643	28	අවුරුදු 2	4. මහනුවර	උඩදුම්බර	No	No	No	No	No	Yes	Yes	Rat snake	1	non poisonous	1	Saw scaled viper	0	Poisonous	0	common krait	0	Poisonous	1	humped nose viper	0	Poisonous	1	Cobra	1	Poisonous	1	Russell's viper	0	non poisonous	0	Python	0	Poisonous	1	Saw scaled viper	1	Poisonous	1	Green pit viper	1	Poisonous	1	Sea snake	1
45806.602073993054	31	6	4. මහනුවර	Udadumbara	No	No	No	No	No	Yes	Yes	humped nose viper	0	Poisonous	0	Python	1	Poisonous	0	common krait	0	Poisonous	1	Srilankan krait	0	Poisonous	1	Cobra	1	Poisonous	1	Saw scaled viper	0	Poisonous	1	Russell's viper	1	Poisonous	1	I dont know	0	I dont know	0	Green pit viper	1	Poisonous	1	I dont know	0
45806.7077096875	54	25	4. මහනුවර	පූජාපිටිය	No	No	No	No	No	Yes	Yes	Rat snake	1	non poisonous	1	Python	1	non poisonous	1	I dont know	0	Poisonous	1	Srilankan krait	0	Poisonous	1	Cobra	1	Poisonous	1	humped nose viper	1	Poisonous	1	Saw scaled viper	0	Poisonous	1	Sea snake	0	non poisonous	0	Green pit viper	1	Poisonous	1	Sea snake	1
45807.393542141202	46	18	4. මහනුවර	Pathadumbara	No	No	No	No	No	Yes	Yes	humped nose viper	0	Poisonous	0	Python	1	Poisonous	0	Srilankan krait	1	Poisonous	1	common krait	1	Poisonous	1	Cobra	1	Poisonous	1	Saw scaled viper	0	Poisonous	1	Russell's viper	1	Poisonous	1	humped nose viper	0	Poisonous	1	Green pit viper	1	non poisonous	0	Sea snake	1
45808.189002650462	33	3	4. මහනුවර	පස්බාගේ	No	No	No	No	No	Yes	Yes	Saw scaled viper	0	Poisonous	0	Python	1	Poisonous	0	Srilankan krait	1	Poisonous	1	humped nose viper	0	Poisonous	1	Cobra	1	Poisonous	1	I dont know	0	Poisonous	1	I dont know	0	Poisonous	1	I dont know	0	Poisonous	1	Green pit viper	1	Poisonous	1	I dont know	0
45810.406346909724	31	3y10m	4. මහනුවර	Medamahnuwra	No	No	No	No	No	Yes	Yes	humped nose viper	0	Poisonous	0	Russell's viper	0	Poisonous	0	Srilankan krait	1	Poisonous	1	Saw scaled viper	0	Poisonous	1	Cobra	1	Poisonous	1	Python	0	Poisonous	1	Saw scaled viper	0	Poisonous	1	Green pit viper	0	Poisonous	1	common krait	0	Poisonous	1	Sea snake	1
45811.202578703706	30	4	4. මහනුවර	Gangawatakoralaya	No	No	No	No	No	Yes	Yes	Srilankan krait	0	Poisonous	0	Python	1	non poisonous	1	common krait	0	Poisonous	1	Green pit viper	0	Poisonous	1	Cobra	1	Poisonous	1	Saw scaled viper	0	Poisonous	1	Russell's viper	1	Poisonous	1	Green pit viper	0	Poisonous	1	I dont know	0	I dont know	0	I dont know	0
45812.598293136572	5025	25	4. මහනුවර	පස්බාගේ	No	No	No	No	No	Yes	Yes	Sea snake	0	I dont know	0	Python	1	Poisonous	0	common krait	0	Poisonous	1	Srilankan krait	0	Poisonous	1	Cobra	1	Poisonous	1	Saw scaled viper	0	Poisonous	1	Russell's viper	1	Poisonous	1	Green pit viper	0	Poisonous	1	humped nose viper	0	I dont know	0	humped nose viper	0
45841.395339039351	29y	මාස 3	19. පුත්තලම	පුත්තලම	No	No	No	No	No	Yes	Yes	I dont know	0	Poisonous	0	Python	1	non poisonous	1	Srilankan krait	1	Poisonous	1	common krait	1	Poisonous	1	Cobra	1	Poisonous	1	I dont know	0	Poisonous	1	Python	0	non poisonous	0	Saw scaled viper	1	Poisonous	1	Green pit viper	1	Poisonous	1	common krait	0
45841.395616805559	32	4	19. පුත්තලම	Puttalam	No	No	Yes	No	No	Yes	Yes	Srilankan krait	0	Poisonous	0	Python	1	Poisonous	0	Srilankan krait	1	Poisonous	1	Srilankan krait	0	Poisonous	1	Cobra	1	Poisonous	1	Saw scaled viper	0	Poisonous	1	Python	0	Poisonous	1	Green pit viper	0	Poisonous	1	Green pit viper	1	Poisonous	1	humped nose viper	0
45841.39716847222	42	19	19. පුත්තලම	පුත්තලම	No	No	No	No	No	Yes	Yes	I dont know	0	Poisonous	0	Saw scaled viper	0	Poisonous	0	Srilankan krait	1	Poisonous	1	I dont know	0	Poisonous	1	Cobra	1	Poisonous	1	Saw scaled viper	0	Poisonous	1	Python	0	Poisonous	1	I dont know	0	Poisonous	1	I dont know	0	I dont know	0	I dont know	0
45841.398237233792	59years	37	19. පුත්තලම	Putlam	No	No	No	No	No	Yes	Yes	I dont know	0	I dont know	0	Saw scaled viper	0	Poisonous	0	Russell's viper	0	Poisonous	1	I dont know	0	Poisonous	1	Cobra	1	Poisonous	1	Saw scaled viper	0	Poisonous	1	Green pit viper	0	Poisonous	1	I dont know	0	Poisonous	1	Green pit viper	1	Poisonous	1	I dont know	0
45841.399421678245	39	12	19. පුත්තලම	පුත්තලම	No	No	No	No	No	Yes	Yes	Srilankan krait	0	Poisonous	0	Python	1	Poisonous	0	common krait	0	Poisonous	1	I dont know	0	Poisonous	1	Cobra	1	Poisonous	1	Saw scaled viper	0	Poisonous	1	Russell's viper	1	Poisonous	1	Green pit viper	0	Poisonous	1	I dont know	0	Poisonous	1	I dont know	0
45841.401295335643	30	4	19. පුත්තලම	Puttalam	No	No	No	No	No	Yes	Yes	I dont know	0	Poisonous	0	Saw scaled viper	0	Poisonous	0	I dont know	0	Poisonous	1	I dont know	0	Poisonous	1	Cobra	1	Poisonous	1	I dont know	0	Poisonous	1	Python	0	Poisonous	1	Saw scaled viper	1	Poisonous	1	Green pit viper	1	Poisonous	1	I dont know	0
45841.402633344907	27	මාස 03	19. පුත්තලම	පුත්තලම	No	No	No	No	No	Yes	Yes	I dont know	0	I dont know	0	I dont know	0	I dont know	0	Srilankan krait	1	Poisonous	1	humped nose viper	0	Poisonous	1	Cobra	1	Poisonous	1	I dont know	0	I dont know	0	I dont know	0	I dont know	0	Saw scaled viper	1	Poisonous	1	I dont know	0	I dont know	0	I dont know	0
45841.404009803242	28	මාස 3	19. පුත්තලම	පුත්තලම	No	No	No	No	No	Yes	Yes	I dont know	0	I dont know	0	Python	1	Poisonous	0	Srilankan krait	1	Poisonous	1	common krait	1	Poisonous	1	Cobra	1	Poisonous	1	I dont know	0	I dont know	0	Saw scaled viper	0	Poisonous	1	Russell's viper	0	Poisonous	1	I dont know	0	I dont know	0	I dont know	0
45841.404901527778	29	3 මාස	19. පුත්තලම	පුත්තලම	No	No	No	No	No	Yes	Yes	Rat snake	1	non poisonous	1	Python	1	non poisonous	1	I dont know	0	Poisonous	1	Srilankan krait	0	Poisonous	1	Cobra	1	Poisonous	1	humped nose viper	1	Poisonous	1	Saw scaled viper	0	Poisonous	1	common krait	0	Poisonous	1	Green pit viper	1	Poisonous	1	Sea snake	1
45841.488119097223	38	12	19. පුත්තලම	මාදම්පේ	No	No	No	No	No	Yes	Yes	Rat snake	1	non poisonous	1	Python	1	non poisonous	1	Srilankan krait	1	Poisonous	1	common krait	1	Poisonous	1	Cobra	1	Poisonous	1	humped nose viper	1	Poisonous	1	Russell's viper	1	Poisonous	1	Saw scaled viper	1	Poisonous	1	Green pit viper	1	Poisonous	1	I dont know	0
45841.690911273152	35	0	5. මාතලේ	Mathale	No	No	No	No	No	Yes	Yes	Rat snake	1	non poisonous	1	Python	1	non poisonous	1	common krait	0	Poisonous	1	Srilankan krait	0	Poisonous	1	Cobra	1	Poisonous	1	humped nose viper	1	Poisonous	1	Russell's viper	1	Poisonous	1	Saw scaled viper	1	Poisonous	1	Green pit viper	1	Poisonous	1	Sea snake	1
45841.908558414347	32	4	19. පුත්තලම	ආණමඩුව	No	No	No	No	No	Yes	Yes	humped nose viper	0	Poisonous	0	Green pit viper	0	Poisonous	0	common krait	0	Poisonous	1	Srilankan krait	0	Poisonous	1	Cobra	1	Poisonous	1	Saw scaled viper	0	Poisonous	1	Green pit viper	0	Poisonous	1	Green pit viper	0	Poisonous	1	humped nose viper	0	non poisonous	0	Sea snake	1
45842.244166284727	46yrs	20yrs	19. පුත්තලම	Nattandiya	No	No	No	No	No	Yes	Yes	I dont know	0	Poisonous	0	Russell's viper	0	Poisonous	0	humped nose viper	0	Poisonous	1	humped nose viper	0	Poisonous	1	Cobra	1	Poisonous	1	Green pit viper	0	Poisonous	1	Green pit viper	0	Poisonous	1	I dont know	0	I dont know	0	I dont know	0	I dont know	0	Rat snake	0
45842.248028148148	59	36	19. පුත්තලම	නාත්තන්ඩිය	No	No	No	No	No	Yes	Yes	I dont know	0	I dont know	0	Python	1	Poisonous	0	common krait	0	Poisonous	1	Srilankan krait	0	Poisonous	1	Cobra	1	Poisonous	1	Saw scaled viper	0	Poisonous	1	Russell's viper	1	Poisonous	1	Green pit viper	0	Poisonous	1	Green pit viper	1	Poisonous	1	humped nose viper	0
45842.706027650464	58	34	19. පුත්තලම	නාත්තන්ඩිය	No	No	No	No	No	Yes	Yes	I dont know	0	Poisonous	0	Python	1	Poisonous	0	common krait	0	Poisonous	1	Srilankan krait	0	Poisonous	1	Cobra	1	Poisonous	1	Russell's viper	0	Poisonous	1	I dont know	0	Poisonous	1	Saw scaled viper	1	Poisonous	1	Green pit viper	1	Poisonous	1	I dont know	0
45845.544539178241	44y	18y	18. කුරුණෑගල	වාරියපොල	No	No	No	No	No	Yes	Yes	Srilankan krait	0	Poisonous	0	Python	1	Poisonous	0	common krait	0	Poisonous	1	I dont know	0	I dont know	0	Cobra	1	Poisonous	1	humped nose viper	1	Poisonous	1	Green pit viper	0	Poisonous	1	Saw scaled viper	1	Poisonous	1	Green pit viper	1	Poisonous	1	I dont know	0
45845.576853090279	30	7	19. පුත්තලම	මහවැව	No	No	No	No	No	No	Yes	Srilankan krait	0	Poisonous	0	Saw scaled viper	0	Poisonous	0	common krait	0	Poisonous	1	Srilankan krait	0	Poisonous	1	Cobra	1	Poisonous	1	Saw scaled viper	0	Poisonous	1	Python	0	Poisonous	1	Saw scaled viper	1	Poisonous	1	Green pit viper	1	Poisonous	1	Sea snake	1
45846.035666192125	39	12	18. කුරුණෑගල	Galgamuwa	No	No	No	No	No	Yes	Yes	Rat snake	1	I dont know	0	Russell's viper	0	Poisonous	0	I dont know	0	Poisonous	1	I dont know	0	Poisonous	1	Cobra	1	Poisonous	1	Saw scaled viper	0	Poisonous	1	Python	0	Poisonous	1	I dont know	0	Poisonous	1	Green pit viper	1	Poisonous	1	I dont know	0
45846.378025393518	52y	24y	18. කුරුණෑගල	Wariyapola	No	No	No	No	No	Yes	Yes	I dont know	0	I dont know	0	Russell's viper	0	Poisonous	0	Srilankan krait	1	Poisonous	1	I dont know	0	I dont know	0	Cobra	1	Poisonous	1	humped nose viper	1	Poisonous	1	Saw scaled viper	0	Poisonous	1	Saw scaled viper	1	Poisonous	1	Green pit viper	1	Poisonous	1	I dont know	0
45846.425937604166	34	5	25. කෑගල්ල	Ruwanwella	No	No	No	No	No	Yes	Yes	Srilankan krait	0	Poisonous	0	Python	1	non poisonous	1	Srilankan krait	1	Poisonous	1	common krait	1	Poisonous	1	Cobra	1	Poisonous	1	Russell's viper	0	Poisonous	1	humped nose viper	0	Poisonous	1	Saw scaled viper	1	Poisonous	1	Green pit viper	1	Poisonous	1	Sea snake	1
45846.564760138892	27	-	25. කෑගල්ල	Ruwanwella	No	No	No	No	No	Yes	Yes	Srilankan krait	0	Poisonous	0	Python	1	Poisonous	0	common krait	0	Poisonous	1	common krait	1	Poisonous	1	Cobra	1	Poisonous	1	humped nose viper	1	Poisonous	1	Russell's viper	1	Poisonous	1	Saw scaled viper	1	Poisonous	1	Green pit viper	1	Poisonous	1	Sea snake	1
45846.62677278935	27	3months	25. කෑගල්ල	Ruwanwella	No	No	No	No	No	Yes	Yes	I dont know	0	I dont know	0	Python	1	non poisonous	1	Srilankan krait	1	Poisonous	1	common krait	1	Poisonous	1	Cobra	1	Poisonous	1	humped nose viper	1	Poisonous	1	Russell's viper	1	Poisonous	1	Saw scaled viper	1	Poisonous	1	Green pit viper	1	Poisonous	1	Sea snake	1
45846.708566145833	29	07	25. කෑගල්ල	රුවන්වැල්ල	No	No	No	No	No	Yes	Yes	Rat snake	1	non poisonous	1	Python	1	Poisonous	0	Srilankan krait	1	Poisonous	1	common krait	1	Poisonous	1	Cobra	1	Poisonous	1	Russell's viper	0	Poisonous	1	Saw scaled viper	0	Poisonous	1	I dont know	0	I dont know	0	Green pit viper	1	Poisonous	1	I dont know	0
45846.709436701392	43	15	25. කෑගල්ල	Ruwanwalla	No	No	No	No	No	Yes	Yes	I dont know	0	I dont know	0	Python	1	non poisonous	1	Cobra	0	Poisonous	1	Srilankan krait	0	Poisonous	1	Cobra	1	Poisonous	1	Russell's viper	0	Poisonous	1	Saw scaled viper	0	Poisonous	1	humped nose viper	0	Poisonous	1	Green pit viper	1	non poisonous	0	Sea snake	1
45847.196007037041	57	30	25. කෑගල්ල	ගලිගමුව	No	No	No	No	No	Yes	Yes	Rat snake	1	non poisonous	1	Python	1	non poisonous	1	Srilankan krait	1	Poisonous	1	common krait	1	Poisonous	1	Cobra	1	Poisonous	1	I dont know	0	Poisonous	1	Russell's viper	1	Poisonous	1	Saw scaled viper	1	Poisonous	1	I dont know	0	I dont know	0	I dont know	0
45847.286981006946	39	14	24. රත්නපුර	Eheliyagoda Moh	No	No	No	No	No	Yes	Yes	Saw scaled viper	0	Poisonous	0	Python	1	Poisonous	0	Srilankan krait	1	Poisonous	1	Srilankan krait	0	Poisonous	1	Cobra	1	Poisonous	1	Russell's viper	0	Poisonous	1	Python	0	Poisonous	1	I dont know	0	I dont know	0	Green pit viper	1	Poisonous	1	I dont know	0
45847.385017881941	50	24	25. කෑගල්ල	යටියන්තොට	No	No	No	No	No	Yes	Yes	Rat snake	1	non poisonous	1	Python	1	non poisonous	1	common krait	0	Poisonous	1	common krait	1	Poisonous	1	Cobra	1	Poisonous	1	I dont know	0	I dont know	0	Russell's viper	1	Poisonous	1	Saw scaled viper	1	Poisonous	1	Green pit viper	1	Poisonous	1	I dont know	0
45847.389771354166	38	13	24. රත්නපුර	කොලොන්න	No	No	No	No	No	Yes	Yes	Rat snake	1	non poisonous	1	Python	1	Poisonous	0	Srilankan krait	1	Poisonous	1	common krait	1	Poisonous	1	Cobra	1	Poisonous	1	humped nose viper	1	Poisonous	1	Russell's viper	1	Poisonous	1	humped nose viper	0	Poisonous	1	Green pit viper	1	non poisonous	0	Sea snake	1
45847.411738668983	35	12	18. කුරුණෑගල	Kuliyapitiya	No	No	No	No	No	Yes	Yes	Srilankan krait	0	Poisonous	0	Python	1	Poisonous	0	Saw scaled viper	0	Poisonous	1	I dont know	0	Poisonous	1	Cobra	1	Poisonous	1	I dont know	0	Poisonous	1	Python	0	Poisonous	1	I dont know	0	Poisonous	1	Green pit viper	1	Poisonous	1	I dont know	0
45847.435215289355	31	මාස 03	25. කෑගල්ල	Warakapola	No	No	No	Yes	No	Yes	Yes	Rat snake	1	non poisonous	1	Python	1	non poisonous	1	common krait	0	Poisonous	1	Srilankan krait	0	Poisonous	1	Cobra	1	Poisonous	1	humped nose viper	1	Poisonous	1	Russell's viper	1	Poisonous	1	Saw scaled viper	1	Poisonous	1	Green pit viper	1	Poisonous	1	Sea snake	1
45847.511470416663	41y	11y	24. රත්නපුර	Nivithigala	No	No	No	No	No	Yes	Yes	Rat snake	1	non poisonous	1	Python	1	non poisonous	1	common krait	0	Poisonous	1	Srilankan krait	0	Poisonous	1	Cobra	1	Poisonous	1	Russell's viper	0	Poisonous	1	Saw scaled viper	0	Poisonous	1	humped nose viper	0	Poisonous	1	Green pit viper	1	Poisonous	1	Sea snake	1
45847.627238263885	32	4	24. රත්නපුර	Ayagama	No	No	No	No	No	Yes	Yes	Rat snake	1	non poisonous	1	Python	1	non poisonous	1	common krait	0	Poisonous	1	Srilankan krait	0	Poisonous	1	Cobra	1	Poisonous	1	humped nose viper	1	Poisonous	1	Saw scaled viper	0	Poisonous	1	I dont know	0	I dont know	0	Green pit viper	1	Poisonous	1	I dont know	0
45847.63051293981	අවුරුදු 31	අවුරුදු 2 මාස 2	25. කෑගල්ල	යටියන්තොට	No	No	No	No	No	Yes	Yes	Rat snake	1	non poisonous	1	Python	1	non poisonous	1	common krait	0	Poisonous	1	Srilankan krait	0	Poisonous	1	Cobra	1	Poisonous	1	humped nose viper	1	Poisonous	1	Russell's viper	1	Poisonous	1	Saw scaled viper	1	Poisonous	1	Green pit viper	1	Poisonous	1	Sea snake	1
45847.637648993055	අවුරුදු 43	අවුරුදු 18	24. රත්නපුර	අයගම	No	No	No	No	No	Yes	Yes	Rat snake	1	non poisonous	1	Python	1	non poisonous	1	common krait	0	Poisonous	1	Srilankan krait	0	Poisonous	1	Cobra	1	Poisonous	1	Russell's viper	0	Poisonous	1	humped nose viper	0	Poisonous	1	Saw scaled viper	1	Poisonous	1	Green pit viper	1	Poisonous	1	I dont know	0
45847.640428611106	60	33	24. රත්නපුර	අයගම	No	No	No	No	No	Yes	Yes	Rat snake	1	non poisonous	1	Python	1	non poisonous	1	common krait	0	Poisonous	1	Srilankan krait	0	Poisonous	1	Cobra	1	Poisonous	1	humped nose viper	1	Poisonous	1	Russell's viper	1	Poisonous	1	Saw scaled viper	1	Poisonous	1	Green pit viper	1	Poisonous	1	Sea snake	1
45847.647701238428	60	33	24. රත්නපුර	අයගම	No	No	No	No	No	Yes	Yes	Rat snake	1	non poisonous	1	Python	1	non poisonous	1	common krait	0	Poisonous	1	Srilankan krait	0	Poisonous	1	Cobra	1	Poisonous	1	humped nose viper	1	Poisonous	1	Russell's viper	1	Poisonous	1	Saw scaled viper	1	Poisonous	1	Green pit viper	1	Poisonous	1	Sea snake	1
45847.652547916667	29	05	24. රත්නපුර	අයගම	No	No	No	No	No	Yes	Yes	Rat snake	1	non poisonous	1	Python	1	non poisonous	1	common krait	0	Poisonous	1	Srilankan krait	0	Poisonous	1	Cobra	1	Poisonous	1	Russell's viper	0	Poisonous	1	Russell's viper	1	Poisonous	1	Saw scaled viper	1	Poisonous	1	Green pit viper	1	Poisonous	1	Sea snake	1
45847.654042592592	31	අවුරුදු 7	25. කෑගල්ල	යටියන්තොට	No	No	No	No	No	Yes	Yes	I dont know	0	I dont know	0	Python	1	non poisonous	1	common krait	0	Poisonous	1	Saw scaled viper	0	Poisonous	1	Cobra	1	Poisonous	1	Green pit viper	0	Poisonous	1	Russell's viper	1	Poisonous	1	Saw scaled viper	1	Poisonous	1	Green pit viper	1	Poisonous	1	Srilankan krait	0
45847.654532094908	60	33	24. රත්නපුර	අයගම	No	No	No	No	No	Yes	Yes	Rat snake	1	non poisonous	1	Python	1	non poisonous	1	common krait	0	Poisonous	1	Srilankan krait	0	Poisonous	1	Cobra	1	Poisonous	1	humped nose viper	1	Poisonous	1	Russell's viper	1	Poisonous	1	Saw scaled viper	1	Poisonous	1	Green pit viper	1	Poisonous	1	Sea snake	1
45847.663747696759	28	මාස 3	24. රත්නපුර	අයගම	No	No	No	No	No	Yes	Yes	Rat snake	1	non poisonous	1	Python	1	non poisonous	1	common krait	0	Poisonous	1	Srilankan krait	0	Poisonous	1	Cobra	1	Poisonous	1	humped nose viper	1	Poisonous	1	Russell's viper	1	Poisonous	1	Saw scaled viper	1	Poisonous	1	Green pit viper	1	non poisonous	0	Sea snake	1
45847.667342835644	38	13	24. රත්නපුර	Kolonna	No	No	No	No	No	Yes	Yes	Rat snake	1	non poisonous	1	Python	1	Poisonous	0	Srilankan krait	1	non poisonous	0	humped nose viper	0	Poisonous	1	Cobra	1	Poisonous	1	Saw scaled viper	0	Poisonous	1	Saw scaled viper	0	Poisonous	1	humped nose viper	0	Poisonous	1	Green pit viper	1	non poisonous	0	Sea snake	1
45847.672381655095	27 year	3 month	24. රත්නපුර	Balangoda	No	No	No	No	No	Yes	Yes	Rat snake	1	non poisonous	1	Python	1	non poisonous	1	Srilankan krait	1	Poisonous	1	common krait	1	Poisonous	1	Cobra	1	Poisonous	1	Saw scaled viper	0	Poisonous	1	Russell's viper	1	Poisonous	1	Saw scaled viper	1	Poisonous	1	Green pit viper	1	Poisonous	1	I dont know	0
45847.685095821755	27	මාස 3	24. රත්නපුර	අයගම සෞඛ්‍ය වෛද්‍ය නිළධාරී කාර්‍යාලය	No	No	No	No	No	Yes	Yes	Rat snake	1	non poisonous	1	Python	1	Poisonous	0	common krait	0	Poisonous	1	Srilankan krait	0	Poisonous	1	Cobra	1	Poisonous	1	humped nose viper	1	Poisonous	1	Saw scaled viper	0	Poisonous	1	Russell's viper	0	Poisonous	1	Green pit viper	1	Poisonous	1	Sea snake	1
45847.693888622685	33	7 years	19. පුත්තලම	Anamaduwa	No	No	No	No	No	Yes	Yes	Sea snake	0	non poisonous	1	Python	1	non poisonous	1	Srilankan krait	1	Poisonous	1	common krait	1	Poisonous	1	Cobra	1	Poisonous	1	Saw scaled viper	0	Poisonous	1	Russell's viper	1	Poisonous	1	humped nose viper	0	Poisonous	1	Green pit viper	1	Poisonous	1	Sea snake	1
45847.701594305559	35	10	24. රත්නපුර	AYagama	No	No	No	No	No	Yes	Yes	Rat snake	1	non poisonous	1	Python	1	non poisonous	1	common krait	0	Poisonous	1	Srilankan krait	0	Poisonous	1	Cobra	1	Poisonous	1	humped nose viper	1	Poisonous	1	Russell's viper	1	Poisonous	1	Saw scaled viper	1	Poisonous	1	Green pit viper	1	Poisonous	1	I dont know	0
45847.727686782411	අවුරුදු 29	මාස 04	24. රත්නපුර	බලංගොඩ	No	No	No	No	No	Yes	Yes	I dont know	0	I dont know	0	Python	1	Poisonous	0	Srilankan krait	1	Poisonous	1	common krait	1	Poisonous	1	Cobra	1	Poisonous	1	humped nose viper	1	Poisonous	1	Russell's viper	1	Poisonous	1	Saw scaled viper	1	Poisonous	1	Green pit viper	1	Poisonous	1	Sea snake	1
45847.737537546302	45Y	19	24. රත්නපුර	Balangoda	No	No	No	No	No	Yes	Yes	Rat snake	1	I dont know	0	Python	1	I dont know	0	Srilankan krait	1	Poisonous	1	I dont know	0	I dont know	0	Cobra	1	Poisonous	1	Russell's viper	0	Poisonous	1	Russell's viper	1	Poisonous	1	Saw scaled viper	1	Poisonous	1	Green pit viper	1	Poisonous	1	Sea snake	1
[truncated: 521 more rows]
[truncated: 101 more columns]
